# Supplementary material for: Cellular sequestrases maintain basal Hsp70 capacity ensuring balanced proteostasis
Source: Nat Commun. 2019 Oct 24;10:4851. doi: 10.1038/s41467-019-12868-1 (PMC6813348; doi:10.1038/s41467-019-12868-1)
Supplement: Supplementary file 2 — Source Data [file 41467_2019_12868_MOESM2_ESM.xlsx]

## Sheet: Fig2c
		Relative Luciferase activities
			exp 1	exp 2	exp 3	avg	SD
	25C	wt	0.999998	0.999999	0.999999	0.999999	3.5921e-07
		∆∆	1.03996	0.988798	1.0016	1.01012	0.0266221
		∆∆btn2∆	1.16289	0.986752	0.853211	1.00095	0.155326
		∆∆42∆	1.02193	1.18684	0.785156	0.997973	0.201908
	28C	wt	1.01442	0.980016	1.03443	1.00962	0.0275212
		∆∆	0.717471	0.767164	0.685061	0.723232	0.0413533
		∆∆btn2∆	0.741497	0.540908	0.406694	0.563033	0.168495
		∆∆42∆	0.741283	0.723616	0.567786	0.677562	0.0954781
	30C	wt	1.22143	1.12561	1.08425	1.14376	0.0703717
		∆∆	0.300092	0.279203	0.282038	0.287111	0.0113311
		∆∆btn2∆	0.0790286	0.0887012	0.0792344	0.0823214	0.00552606
		∆∆42∆	0.0886843	0.0878787	0.108441	0.0950014	0.0116461
		avg				SD
		25°C	28°C	30°C		25°C	28°C	30°C
	wt	0.999999	1.00962	1.14376		3.5921e-07	0.0275212	0.0703717
	∆∆	1.01012	0.723232	0.287111		0.0266221	0.0413533	0.0113311
	∆∆btn2∆	1.00095	0.563033	0.0823214		0.155326	0.168495	0.00552606
	∆∆42∆	0.997973	0.677562	0.0950014		0.201908	0.0954781	0.0116461

## Sheet: Fig 4b
time	-	5x Btn2	10x Btn2	20x Btn2							time	-	1x Btn2	5x Btn2	10x Btn2
0	49.733	33.215	39.144	49.583							0.016666	33.023	33.605	51.773	61.993
0.15	44.453	33.068	37.322	51.591							0.166666	34.484	35.142	51.829	64.284
0.3	44.002	33.262	40.608	51.648							0.316666	34.167	24.602	52.085	66.246
0.45	43.761	34.994	36.976	56.424							0.466666	35.662	24.118	53.311	67.277
0.6	45.896	33.801	38.847	52.94							0.616666	35.119	24.704	52.212	68.943
0.75	76.883	34.467	41.794	54.307							0.766666	34.777	25.118	53.438	67.69
0.9	74.176	37.343	42.149	57.19							0.916666	39.564	24.701	54.622	72.676
1.05	58.181	36.2	42.164	58.143							1.06667	41.488	23.483	55.05	72.647
1.2	59.84	34.269	43.612	55.37							1.21667	39.902	25.259	55.099	72.808
1.35	56.13	38.58	45.98	55.403							1.36667	43.663	24.707	55.45	74.409
1.5	54.935	38.947	48.143	57.587							1.51667	44.912	27.243	59.004	74.185
1.65	55.689	39.239	49.02	56.915							1.66667	49.312	27.286	61.084	77.812
1.8	54.583	43.237	48.897	56.668							1.81667	49.992	26.138	60.424	81.603
1.95	58.913	47.402	48.88	58.429							1.96667	52.375	26.911	62.594	78.234
2.1	59.759	48.214	51.448	56.093							2.11667	54.009	26.245	60.527	83.026
2.25	64.201	51.03	52.06	58.99							2.26667	56.904	28.777	60.867	81.169
2.4	72.302	58.549	52.659	59.055							2.41667	65.258	30.472	61.308	81.335
2.55	78.703	63.294	54.467	60.623							2.56667	64.488	36.742	65.298	80.717
2.7	82.666	70.747	55.951	58.859							2.71667	69.054	42.862	66.452	84.595
2.85	92.432	81.915	56.715	58.813							2.86667	72.532	50.289	67.247	84.648
3	97.833	93.753	62.633	58.66							3.01667	76.879	58.263	67.694	82.304
3.15	107.184	106.514	61.955	59.133							3.16667	80.478	68.114	71.106	82.908
3.3	112.295	121.25	61.29	61.742							3.31667	86.503	74.303	67.834	84.238
3.45	120.987	137.105	61.277	66.439							3.46667	87.576	83.358	72.548	83.227
3.6	124.633	146.55	66.192	58.794							3.61667	96.023	91.143	68.846	87.817
3.75	137.078	158.365	64.199	60.321							3.76667	99.001	102.179	70.472	85.397
3.9	137.475	162.979	67.295	61.408							3.91667	100.604	106.021	74.561	87.328
4.05	151.73	168.443	69.292	60.693							4.06667	104.761	113.358	73.206	88.62
4.2	154.739	179.687	69.516	63.277							4.21667	110.138	114.837	73.668	86.489
4.35	160.59	186.024	71.781	60.78							4.36667	117.263	121.018	75.977	85.46
4.5	171.001	192.717	78.835	62.194							4.51667	123.114	126.836	78.194	90.129
4.65	178.136	213.132	79.55	62.106							4.66667	128.265	132.5	77.544	86.436
4.8	184.962	218.074	81.398	61.436							4.81667	129.496	137.578	76.813	88.662
4.95	193.993	222.695	79.074	63.897							4.96667	138.043	137.978	78.75	92.331
5.1	195.333	225.455	75.827	62.508							5.11667	144.577	141.119	80.227	90.227
5.25	207.475	233.929	77.268	64.642							5.26667	148.38	147.306	81.993	92.022
5.4	216.159	235.861	77.281	60.805							5.41667	154.163	146.072	78.981	92.866
5.55	212.821	238.17	79.053	65.084							5.56667	159.516	150.609	83.392	88.739
5.7	221.28	243.031	81.642	64.946							5.71667	160.279	156.72	82.751	89.491
5.85	232.196	248.887	78.443	66.036							5.86667	166.469	161.642	82.81	92.738
6	235.2	237.11	80.712	62.761							6.01667	168.272	159.797	87.924	92.833
6.15	242.065	235.298	83.125	64.948							6.16667	177.281	165.116	85.689	93.594
6.3	239.369	239.937	82.79	65.117							6.31667	181.959	166.725	86.793	91.429
6.45	245.894	241.865	86.201	64.235							6.46667	188.608	170.296	87.685	90.881
6.6	254.059	249.914	90.406	66.731							6.61667	193.291	175.074	86.496	95.396
6.75	251.79	250.412	91.065	62.803							6.76667	192.752	180.627	86.25	91.631
6.9	271.975	252.039	89.389	64.377							6.91667	194.218	179.719	89.044	95.073
7.05	267.962	257.387	97.376	63.514							7.06667	200.169	180.243	87.267	91.464
7.2	274.37	263.162	93.77	67.28							7.21667	202.143	188.746	87.487	94.28
7.35	270.04	259.185	93.742	66.457							7.36667	206.226	185.479	86.642	90.604
7.5	274.167	260.498	94.002	64.894							7.51667	208.629	185.06	87.848	95.679
7.65	281.651	264.289	93.318	66.149							7.66667	211.629	184.949	88.459	95.936
7.8	278.892	264.174	93.182	65.103							7.81667	214.561	192.806	91.149	94.743
7.95	284.728	270.57	93.821	67.128							7.96667	224.581	194.83	91.495	97.858
8.1	288.983	271.986	94.233	64.295							8.11667	222.463	198.746	95.804	93.466
8.25	294.544	270.608	94.327	62.895							8.26667	227.629	199.643	94.77	95.093
8.4	292.088	268.681	94.633	65.608							8.41667	230.196	199.655	98.101	96.928
8.55	297.505	267.252	97.089	63.955							8.56667	237.979	203.258	94.22	97.665
8.7	291.195	267.199	98.383	66.539							8.71667	234.705	204.123	95.076	95.491
8.85	302.624	262.039	100.18	66.849							8.86667	233.543	205.795	92.949	94.987
9	303.049	270.151	101.831	67.098							9.01667	236.318	202.664	97.125	96.473
9.15	306.097	273.188	102.542	67.129							9.16667	249.618	214.735	95.49	93.89
9.3	307.822	267.635	102.582	64.344							9.31667	249.828	209.277	98.749	94.052
9.45	307.887	272.614	103.437	60.7							9.46667	247.474	207.177	96.789	96.426
9.6	311.015	273.329	103.078	63.564							9.61667	250.037	206.341	95.647	97.352
9.75	316.03	267.823	99.991	62.892							9.76667	256.996	211.541	100.785	95.547
9.9	317.011	275.053	101.045	64.361							9.91667	257.047	214.411	100.265	94.415
10.05	319.838	264.701	101.659	62.768							10.0667	257.797	218.563	98.502	97.107
10.2	322.5	272.02	102.881	63.301							10.2167	261.8	220.236	97.086	94.419
10.35	326.059	274.944	106.478	68.171							10.3667	267.748	216.988	97.423	97.033
10.5	322.243	271.128	104.372	62.679							10.5167	264.518	219.773	100.344	97.868
10.65	329.353	275.43	105.402	66.182							10.6667	263.256	223.915	101.199	96.628
10.8	333.064	276.566	102.337	63.442							10.8167	265.431	220.132	100.68	97.472
10.95	331.881	269.005	105.004	64.898							10.9667	267.538	221.975	101.191	94.499
11.1	334.633	268.184	107.057	64.537							11.1167	272.179	227.249	105.519	94.952
11.25	330.99	270.657	106.985	66.147							11.2667	269.125	221.608	101.674	101.824
11.4	328.033	280.193	101.763	62.365							11.4167	272.202	234.858	101.384	97.674
11.55	333.428	276.139	107.476	64.186							11.5667	275.104	232.161	102.062	97.657
11.7	335.05	275.26	111.478	63.095							11.7167	277.091	221.208	101.03	95.985
11.85	332.961	280.9	113.414	67.159							11.8667	276.432	233.113	103.981	99.312
12	337.858	278.677	107.734	64.818							12.0167	274.187	231.535	102.64	102.958
12.15	343.344	275.362	106.866	67.272							12.1667	278.813	231.306	100.928	97.741
12.3	340.067	274.54	108.503	67.084							12.3167	283.621	231.378	103.714	98.67
12.45	332.804	280.041	110.445	67.71							12.4667	282.697	230.033	101.475	100.162
12.6	347.369	270.954	110.831	64.996							12.6167	281.676	222.835	106.724	99.883
12.75	337.843	274.088	111.723	66.453							12.7667	284.967	231.385	105.052	100.121
12.9	342.283	272.437	109.329	66.164							12.9167	286.723	237.487	108.461	99.925
13.05	341.608	267.436	110.84	64.511							13.0667	272.057	229.023	103.825	99.205
13.2	341.475	265.363	110.358	66.223							13.2167	277.993	238.148	103.019	96.576
13.35	339.647	273.646	110.685	65.542							13.3667	288.075	234.234	103.123	98.573
13.5	347.003	267.581	112.988	65.64							13.5167	290.999	241.622	104.295	98.23
13.65	343.164	271.154	111.036	61.979							13.6667	290.145	229.832	103.626	97.691
13.8	343.57	269.112	113.399	63.25							13.8167	286.37	243.427	101.094	95.992
13.95	347.659	269.473	112.475	64.877							13.9667	287.263	239.175	104.963	97.079
14.1	350.481	274.974	110.541	66.74							14.1167	297.586	239.188	104.528	98.919
14.25	353.037	275.629	112.158	64.569							14.2667	286.321	235.95	104.964	94.048
14.4	347.603	266.326	113.132	63.53							14.4167	294.464	238.863	107.921	95.565
14.55	354.745	272.516	115.222	65.601							14.5667	289.947	242.439	104.873	100.258
14.7	350.283	276.77	117.417	68.263							14.7167	297.975	245.101	110.433	96.716
14.85	351.412	276.45	116.508	65.923							14.8667	292.717	243.171	105.211	99.337
15	351.853	281.808	117.388	66.054							15.0167	287.306	234.218	106.215	98.573

## Sheet: Fig 4d
Exp 1
	Luci	Luci + 5x Hsp42	Luci + 5x Btn2
0	0.002	0	0
10	0.014	0.02	0.099
20	0.028	0.114	0.251
30	0.049	0.219	0.346
45	0.076	0.366	0.476
60	0.112	0.5	0.571
90	0.174	0.647	0.724
120	0.201	0.762	0.769
180	0.232	0.85	0.869
Exp 2
	Luci	Luci + 5x Hsp42	Luci + 5x Btn2
0	0.00150664	0.000260128	0.000357864
10	0.0172421	0.0208568	0.0743327
20	0.0406341	0.158661	0.256079
30	0.0641636	0.356829	0.414751
45	0.106328	0.596612	0.663102
60	0.132267	0.733246	0.872368
90	0.157399	0.976285	0.923247
120	0.232611	1.11883	1.21465
180	0.253192	1.36235	1.36349

## Sheet: Fig 4e
	Figure 4e					Exp 2						Exp 3							Fig 4e
time	MDH	MDH + 0.2x Btn2	MDH + 1x Btn2	MDH + 5x Btn2		time	MDH	MDH + 0.2xBtn2	MDH + 1x Btn2	MDH + 5xBtn2		time	MDH	MDH + 0.2x Btn2	MDH + 1x Btn2	MDH + 5x Btn2
0.016666	70.103	55.941	59.847	66.893		0.016666	71.038	76.041	61.68	81.793		0.016666	62.744	66.197	65.215	59.231
0.166666	71.651	56.982	58.286	66.893		0.166666	67.733	74.235	62.76	80.494		0.166666	58.982	65.981	70.235	48.417
0.316666	71.761	57.258	58.042	67.605		0.316666	69.578	77.367	65.347	80.164		0.316666	58.451	64.642	61.946	49.502
0.466666	70.279	56.339	58.139	68.778		0.466666	66.517	75.263	63.022	82.731		0.466666	59.253	67.216	66.387	34.575
0.616666	70.779	54.596	60.131	64.7		0.616666	67.161	77.226	63.403	88.132		0.616666	57.525	64.684	57.643	56.747
0.766666	70.824	54.817	59.376	67.645		0.766666	69.944	78.958	61.236	86.562		0.766666	57.558	66.78	66.303	40.964
0.916666	70.471	54.565	59.202	68.626		0.916666	69.354	78.387	62.64	80.166		0.916666	59.652	66.549	68.394	32.415
1.06667	68.832	57.776	67.198	68.829		1.06667	69.667	76.781	61.998	82.382		1.06667	59.291	60.765	58.72	30.77
1.21667	71.446	55.382	63.189	66.933		1.21667	66.587	77.82	61.105	81.118		1.21667	58.161	66.798	63.57	33.944
1.36667	70.133	55.32	68.223	67.093		1.36667	66.95	77.167	62.768	83.711		1.36667	57.921	67.758	61.674	26.634
1.51667	72.544	56.51	62.427	68.82		1.51667	70.185	76.169	63.721	83.665		1.51667	57.096	61.062	60.814	38.259
1.66667	72.35	56.316	59.09	70.413		1.66667	70.32	77.857	62.661	82.655		1.66667	55.984	62.369	58.582	31.94
1.81667	72.499	54.156	61.168	68.195		1.81667	68.279	77.283	63.95	81.996		1.81667	56.135	61.165	64.52	30.44
1.96667	70.709	56.269	60.881	67.662		1.96667	70.705	78.336	63.181	83.192		1.96667	55.338	64.9	58.291	27.557
2.11667	71.974	56.263	60.099	69.12		2.11667	70.223	78.034	64.115	85.107		2.11667	55.606	66.427	61.205	28.236
2.26667	72.817	56.68	59.456	70.116		2.26667	68.39	77.482	66.788	87.614		2.26667	57.802	64.546	63.165	31.362
2.41667	71.067	55.955	66.162	66.183		2.41667	69.517	77.367	63.87	86.855		2.41667	54.68	61.929	56.675	32.398
2.56667	72.389	58.836	66.294	70.227		2.56667	69.887	76.058	61.715	83.833		2.56667	59.043	64.395	61.19	28.523
2.71667	70.353	56.434	62.03	69.646		2.71667	70.166	76.701	62.636	83.402		2.71667	59.578	58.289	61.718	35.843
2.86667	72.507	56.563	61.711	72.187		2.86667	70.331	76.002	62.881	82.03		2.86667	57.646	63.854	62.763	58.431
3.01667	73.785	58.844	64.865	69.779		3.01667	69.169	77.026	64.262	82.824		3.01667	57.111	58.559	59.041	43.411
3.16667	71.827	57.309	69.981	71.535		3.16667	71.722	81.291	64.627	88.885		3.16667	56.523	67.833	61.129	38.934
3.31667	73.941	60.451	70.132	69.036		3.31667	71.187	77.78	65.039	87.96		3.31667	55.679	61.457	62.062	35.633
3.46667	72.84	57.785	67.454	71.578		3.46667	68.519	81.427	66.668	83.749		3.46667	54.617	61.158	70.142	34.278
3.61667	74.1	59.269	63.315	71.375		3.61667	72.446	78.165	66.458	88.032		3.61667	55.34	60.082	68.331	31.645
3.76667	75.957	60.702	62.739	69.874		3.76667	68.431	76.568	64.109	86.028		3.76667	54.641	65.508	66.979	30.964
3.91667	72.867	59.91	61.701	71.868		3.91667	71.015	79.708	63.839	85.722		3.91667	54.873	65.477	59.391	32.252		Exp 2
4.06667	72.918	58.438	61.541	71.568		4.06667	71.561	79.362	64.468	84.683		4.06667	55.864	63.764	62.969	28.802
4.21667	74.041	61.864	61.6	71.909		4.21667	70.828	79.652	67.074	86.493		4.21667	56.27	63.009	58.436	35.124
4.36667	72.875	57.479	62.937	71.638		4.36667	72.207	79.126	65.191	83.809		4.36667	55.041	67.082	61.664	32.237
4.51667	73.707	58.658	66.709	72.166		4.51667	72.837	83.58	65.771	87.497		4.51667	56.074	64.593	65.77	31.407
4.66667	71.553	62.342	66.001	72.38		4.66667	69.298	81.082	64.921	87.294		4.66667	56.192	63.024	66.026	35.918
4.81667	72.816	59.234	67.988	74.353		4.81667	72.442	79.044	65.87	89.077		4.81667	55.215	64.02	60.96	30.828
4.96667	73.569	61.581	66.765	73.631		4.96667	72.269	79.927	64.666	89.53		4.96667	56.356	58.903	59.665	35.119
5.11667	75.512	59.864	64.22	75.945		5.11667	68.714	81.283	68.48	93.68		5.11667	56.49	63.09	58.662	49.396
5.26667	73.596	60.441	62.773	73.938		5.26667	71.749	82.229	65.944	90.459		5.26667	57.599	64.819	56.662	42.754
5.41667	74.358	61.822	63.221	71.098		5.41667	72.157	83.449	66.809	89.318		5.41667	53.997	64.086	59.435	61.716
5.56667	71.633	61.22	65.734	73.707		5.56667	72.379	79.268	67.968	90.669		5.56667	59.545	61.786	63.355	40.201
5.71667	74.445	64.935	65.311	74.177		5.71667	70.038	80.561	68.678	88.262		5.71667	56.106	60.838	60.247	35.26
5.86667	74.172	61.664	66.492	76.584		5.86667	71.61	80.483	67.743	88.307		5.86667	55.337	63.962	61.01	32.648
6.01667	74.469	62.797	67.137	73.485		6.01667	71.747	81.887	65.393	88.542		6.01667	58.735	64.549	61.109	34.36
6.16667	74.302	61.061	64.549	72.754		6.16667	69.486	80.559	68.487	95.202		6.16667	57.363	63.805	57.856	29.126
6.31667	73.908	61.712	65.025	76.998		6.31667	71.653	82.496	66.778	87.632		6.31667	53.435	67.957	63.176	29.235
6.46667	75.664	64.642	64.573	73.49		6.46667	72.859	81.197	69.211	89.733		6.46667	57.442	63.526	59.484	31.075
6.61667	76.634	62.603	63.837	78.022		6.61667	73.096	83.433	67.216	90.441		6.61667	56.917	69.137	63.814	28.165
6.76667	73.583	63.929	67.42	77.705		6.76667	71.947	80.533	69.355	90.431		6.76667	55.79	68.639	58.862	31.878
6.91667	73.864	68.094	67.649	77.044		6.91667	70.992	81.237	70.888	92.737		6.91667	59.995	62.873	61.666	30.485
7.06667	74.135	65.244	67.529	77.602		7.06667	69.706	84.717	69.721	90.396		7.06667	58.145	59.281	60.429	31.777
7.21667	76.542	65.512	68.823	76.83		7.21667	72.819	84.856	72.304	88.798		7.21667	56.345	60.587	68.691	28.786
7.36667	76.658	65.442	69.33	74.439		7.36667	72.956	83.012	71.065	92.426		7.36667	56.144	63.528	59.67	37.234
7.51667	75.852	66.67	65.624	76.656		7.51667	72.313	82.883	71.287	88.391		7.51667	56.963	64.375	66.296	36.261
7.66667	76.55	68.336	68.542	78.585		7.66667	71.63	85.776	71.622	88.885		7.66667	56.965	58.963	74.555	36.432
7.81667	74.712	70.224	69.574	76.872		7.81667	75.161	86.563	71.317	91.834		7.81667	55.53	66.851	61.073	44.906
7.96667	75.726	72.569	68.211	79.286		7.96667	74.819	87.276	69.337	90.226		7.96667	54.545	64.412	60.938	63.517
8.11667	75.186	72.264	70.208	77.919		8.11667	74.85	85.099	71.149	94.203		8.11667	57.109	64.771	70.033	49.605
8.26667	76.293	70.393	69.2	78.282		8.26667	73.737	88.63	74.11	91.624		8.26667	54.497	68.562	65.315	37.917		Exp 3
8.41667	75.831	72.584	69.631	77.569		8.41667	73.476	87.184	71.388	92.865		8.41667	55.275	66.548	61.096	37.863
8.56667	76.282	74.085	71.661	79.599		8.56667	73.688	90.26	69.391	90.982		8.56667	54.881	64.086	68.615	33.808
8.71667	75.488	76.699	70.278	79.577		8.71667	73.363	91.173	74.242	93.851		8.71667	54.719	64.294	65.272	39.298
8.86667	74.966	82.565	73.745	81.029		8.86667	74.217	91.84	73.703	91.589		8.86667	55.59	64.145	64.182	47.188
9.01667	76.153	81.358	74.133	78.311		9.01667	73.464	93.825	74.94	94.84		9.01667	59.162	63.472	68.64	42.781
9.16667	75.325	84.515	73.864	80.358		9.16667	71.53	99.49	75.446	92.734		9.16667	55.779	64.901	62.498	37.105
9.31667	75.016	88.09	72.942	82.994		9.31667	73.096	99.555	73.805	94.882		9.31667	58.791	63.876	64.324	37.121
9.46667	75.262	93.967	73.333	81.482		9.46667	71.102	93.176	73.597	92.64		9.46667	54.885	65.109	67.909	32.369
9.61667	77.264	94.166	79.175	82.218		9.61667	72.894	97.918	74.505	95.886		9.61667	57.851	63.087	65.262	29.133
9.76667	76.952	98.262	75.009	78.529		9.76667	74.235	99.256	75.717	94.026		9.76667	55.562	61.263	62.628	38.628
9.91667	78.251	104.048	75.763	82.132		9.91667	76.346	101.646	75.622	93.74		9.91667	55.861	59.107	65.233	35.889
10.0667	75.766	106.166	75.887	78.661		10.0667	74.41	108.298	78.558	95.906		10.0667	60.121	65.023	66.447	37.17
10.2167	75.512	107.576	74.292	80.771		10.2167	73.261	107.525	76.928	94.18		10.2167	56.337	61.794	71.905	37.167
10.3667	76.809	111.114	79.441	80.905		10.3667	73.051	115.083	80.036	95.318		10.3667	55.372	66.985	68.178	42.276
10.5167	75.824	114.83	78.552	83.166		10.5167	73.967	122.173	80.407	93.927		10.5167	57.363	67.954	66.228	47.589
10.6667	77.313	119.294	76.609	82.212		10.6667	74.445	121.549	77.815	94.365		10.6667	54.957	58.822	65.239	47.73
10.8167	77.15	118.419	77.355	85.268		10.8167	73.435	124.461	78.443	98.518		10.8167	58.58	65.803	73.587	71.961
10.9667	76.329	121.843	79.411	83.744		10.9667	73.953	127.103	80.454	92.249		10.9667	55.372	62.707	62.877	58.192
11.1167	75.949	126.223	81.136	84.771		11.1167	75.73	133.173	80.819	94.271		11.1167	54.941	65.756	68.256	48.6
11.2667	75.914	127.025	79.55	83.239		11.2667	73.955	137.161	82.053	98.187		11.2667	53.76	68.19	66.748	44.011
11.4167	76.417	127.243	82.601	82.496		11.4167	75.457	140.971	82.331	98.992		11.4167	51.489	64.707	70.553	38.407
11.5667	79.125	133.03	83.106	81.386		11.5667	76.109	142.612	85.947	96.976		11.5667	56.206	63.989	66.832	34.092
11.7167	77.078	133.871	81.03	82.99		11.7167	74.117	140.973	79.955	99.533		11.7167	55.35	68.615	69.829	39.596
11.8667	74.036	136.218	81.516	84.544		11.8667	75.024	144.924	85.599	95.481		11.8667	56.115	62.332	68.223	39.227
12.0167	75.695	139.812	87.344	85.466		12.0167	76.746	149.225	85.264	95.838		12.0167	58.158	66.796	67.733	36.954
12.1667	76.354	138.395	84.348	84.147		12.1667	74.948	152.795	85.972	108.605		12.1667	55.45	68.975	68.424	35.211
12.3167	76.148	139.298	85.55	86.777		12.3167	75.411	156.702	87.639	95.88		12.3167	56.276	62.904	60.911	33.79
12.4667	78.606	141.867	88.711	84.387		12.4667	76.357	158.874	86.784	98.463		12.4667	56.436	66.672	70.332	34.279
12.6167	76.387	144.558	87.362	86.886		12.6167	75.313	162.346	87.761	95.569		12.6167	56.324	65.225	64.716	35.011
12.7667	79.238	146.774	88.777	87.639		12.7667	74.214	164.152	91.319	94.237		12.7667	54.804	67.771	77.034	40.095
12.9167	78.578	145.761	93.834	85.978		12.9167	74.514	165.138	91.731	94.97		12.9167	57.72	67.739	68.23	43.452
13.0667	77.3	149.633	88.684	84.726		13.0667	75.328	163.327	91.25	97.905		13.0667	56.276	70.75	74.287	35.408
13.2167	77.513	143.763	91.001	82.511		13.2167	73.541	167.854	93.688	98.806		13.2167	53.96	64.412	66.988	29.145
13.3667	77.396	144.459	91.737	86.15		13.3667	75.195	171.979	91.375	96.014		13.3667	57.243	71.516	71.835	36.751
13.5167	79.352	149.466	93.538	85.639		13.5167	74.072	174.177	94.856	96.857		13.5167	55.53	70.242	68.554	42.894
13.6667	77.076	153.047	96.467	87.11		13.6667	75.17	181.874	97.138	101.842		13.6667	57.021	69.546	74.489	40.721
13.8167	78.45	153.552	97.434	85.757		13.8167	75.594	177.907	99.287	98.922		13.8167	55.529	70.673	66.329	39.276
13.9667	77.26	158.536	98.343	87.548		13.9667	77.487	177.778	98.15	97.504		13.9667	57.964	70.162	67.791	37.338
14.1167	78.852	154.257	99.442	86.161		14.1167	72.968	182.348	99.678	99.116		14.1167	56.372	75.304	70.74	42.316
14.2667	76.737	156.081	99.506	87.313		14.2667	74.318	181.327	102.457	100.871		14.2667	56.366	70.617	71.667	46.489
14.4167	79.34	158.163	101.826	87.282		14.4167	75.454	186.839	103.797	99.278		14.4167	54.816	72.275	77.373	67.197
14.5667	77.938	160.564	101.675	86.857		14.5667	74.544	183.275	104.635	102.978		14.5667	58.041	68.135	71.035	58.481
14.7167	82.43	161.226	104.583	86.234		14.7167	76.315	182.659	106.828	100.29		14.7167	55.386	72.456	72.334	51.247
14.8667	79.028	159.637	105.748	89.281		14.8667	75.51	183.421	107.038	103.459		14.8667	51.369	68.972	67.116	62.43
15.0167	78.067	159.701	106.98	89.353		15.0167	75.704	191.882	107.151	101.068		15.0167	57.662	68.743	67.856	39.561
15.1667	81.918	165.703	109.356	88.103		15.1667	74.253	190.695	110.208	100.607		15.1667	55.427	72.285	73.585	39.1
15.3167	75.996	166.315	110.965	85.619		15.3167	76.754	189.647	112.642	102.203		15.3167	55.063	70.336	68.738	35.339
15.4667	77.19	169.162	112.296	90.919		15.4667	76.706	187.504	115.599	106.663		15.4667	55.777	73.751	64.08	35.993
15.6167	76.14	167.163	113.25	87.505		15.6167	74.101	196.469	115.121	103.004		15.6167	56.297	74.66	64.832	38.044
15.7667	78.929	172.013	114.404	89.253		15.7667	75.791	195.174	115.205	100.912		15.7667	56.758	72.682	69.69	39.221
15.9167	81.335	167.955	118.315	89.829		15.9167	74.828	194.066	119.788	101.967		15.9167	57.292	75.983	71.317	35.374
16.0667	81.257	164.952	120.116	88.481		16.0667	76.488	200.467	122.287	103.812		16.0667	56.273	78.851	70.525	34.761
16.2167	79.935	173.665	123.24	91.17		16.2167	76.289	198.237	121.321	100.62		16.2167	54.46	75.738	76.501	39.42
16.3667	78.367	173.998	127.433	90.233		16.3667	75.655	196.335	128.517	103.55		16.3667	57.371	75.912	66.046	35.858
16.5167	77.845	171.938	123.89	87.77		16.5167	79.488	197.966	134.018	102.137		16.5167	55.701	84.155	70.302	43.801
16.6667	79.261	174.676	129.297	88.294		16.6667	76.893	198.653	133.581	106.149		16.6667	57.873	79.594	69.448	39.832
16.8167	79.841	174.511	131.99	90.288		16.8167	77.289	197.726	134.45	100.411		16.8167	54.145	77.959	68.11	35.935
16.9667	79.448	176.548	134.384	89.911		16.9667	76.571	209.505	139.835	101.61		16.9667	55.773	79.714	78.241	41.04
17.1167	82.1	176.021	137.113	90.916		17.1167	77.751	208.515	142.395	106.695		17.1167	56.968	82.608	78.257	42.15
17.2667	81.657	176.882	140.58	89.798		17.2667	77.541	213.048	143.599	103.876		17.2667	54.009	85.536	71.923	35.276
17.4167	82.049	180.434	142.862	88.406		17.4167	75.874	210.167	148.659	106.813		17.4167	55.739	84.727	70.446	38.361
17.5667	81.677	179.306	143.504	93.21		17.5667	78.151	207.763	156.388	106.54		17.5667	56.224	84.232	70.218	34.684
17.7167	79.911	181.04	147.202	91.048		17.7167	79.265	205.424	156.177	107.686		17.7167	56.021	85.163	72.783	35.971
17.8667	79.504	177.767	149.764	90.876		17.8667	76.223	205.653	156.787	103.708		17.8667	57.426	86.841	70.555	36.252
18.0167	81.758	179.223	151.194	93.819		18.0167	76.854	211.126	161.916	106.788		18.0167	56.741	84.474	74.291	33.587
18.1667	80.909	180.788	158.879	90.239		18.1667	78.727	210.129	165.712	106.607		18.1667	55.228	90.022	73.669	38.192
18.3167	79.563	180.708	158.948	92.088		18.3167	78.602	205.783	168.682	103.226		18.3167	55.389	89.912	69.913	34.707
18.4667	79.331	179.391	162.228	90.543		18.4667	77.919	210.769	176.354	103.374		18.4667	56.361	88.553	68.2	39.767
18.6167	78.864	181.528	163.136	93.744		18.6167	78.855	212.358	177.426	107.253		18.6167	59.021	93.024	74.026	35.085
18.7667	80.381	183.826	169.869	90.983		18.7667	77.112	215.594	181.19	103.634		18.7667	55.499	98.864	76.889	41.659
18.9167	81.033	185.757	168.357	92.892		18.9167	76.683	215.785	189.294	107.689		18.9167	57.85	100.616	79.171	35.915
19.0667	81.655	190.41	169.287	92.207		19.0667	78.547	220.009	188.828	103.481		19.0667	55.863	97.885	73.385	40.257
19.2167	79.664	186.85	173.868	94.645		19.2167	79.58	218.081	194.761	106.702		19.2167	55.264	96.375	76.526	41.855
19.3667	79.737	188.608	178.231	92.013		19.3667	78.198	210.983	195.049	106.147		19.3667	54.594	100.516	80.47	39.941
19.5167	81.105	190.086	174.217	92.577		19.5167	77.158	217.846	202.839	109.309		19.5167	56.213	107.286	76.276	39.4
19.6667	81.866	190.478	181.147	93.967		19.6667	78.846	211.198	204.791	106.023		19.6667	56.494	103.962	75.996	41.412
19.8167	84.066	188.502	184.856	94.143		19.8167	76.208	217.403	206.623	105.232		19.8167	56.54	103.536	74.318	40.036
19.9667	80.886	192.125	182.144	92.537		19.9667	81.469	220.352	208.497	105.079		19.9667	56.214	104.22	75.053	44.097
20.1167	81.323	192.103	189.85	95.362		20.1167	78.81	222.104	209.392	109.359		20.1167	53.825	109.57	78.963	34.457
20.2667	78.598	193.903	186.293	95.401		20.2667	78.599	224.529	216.431	103.749		20.2667	54.995	109.504	74.1	35.73
20.4167	83.653	190.867	186.744	93.048		20.4167	79.935	221.589	212.584	108.293		20.4167	55.481	111.386	74.217	36.073
20.5667	82.004	189.649	191.756	93.367		20.5667	79.253	226.415	217.753	107.864		20.5667	57.884	117.271	74.205	39.184
20.7167	80.402	196.04	193.446	96.071		20.7167	77.997	219.328	219.976	107.397		20.7167	52.893	112.729	73.988	44.651
20.8667	81.447	194.085	198.458	95.514		20.8667	79.373	218.391	221.151	108.6		20.8667	56.574	118.338	78.402	38.721
21.0167	83.651	195.215	198.091	96.338		21.0167	77.26	221.518	229.556	107.03		21.0167	55.296	115.534	78.459	40.958
21.1667	80.761	194.67	202.586	95.351		21.1667	80.201	220.607	227.704	110.291		21.1667	56.452	122.861	77.621	41.371
21.3167	86.53	192.693	200.896	97.304		21.3167	79.213	223.824	228.422	109.639		21.3167	54.231	125.468	75.289	41.519
21.4667	83.017	196.302	200.022	97.005		21.4667	83.017	221.872	222.585	108.027		21.4667	55.356	118.972	79.721	39.217
21.6167	81.59	199.711	204.473	97.792		21.6167	77.921	225.872	234.779	109.269		21.6167	55.903	125.22	79.055	45.294
21.7667	83.22	203.241	206.3	94.97		21.7667	80.484	233.577	230.876	109.081		21.7667	55.011	124.814	78.8	42.141
21.9167	84.745	197.752	205.828	98.584		21.9167	80.669	234.331	239.116	110.5		21.9167	58.074	123.768	81.706	40.104
22.0667	85.911	199.317	205.065	98.099		22.0667	81.361	229.472	238.257	108.263		22.0667	57.824	129.407	80.959	39.003
22.2167	81.007	200.265	207.658	92.814		22.2167	82.407	232.721	234.158	108.797		22.2167	56.395	121.001	81.74	37.007
22.3667	85.205	201.73	215.337	96.894		22.3667	78.606	226.694	238.601	105.199		22.3667	56.918	130.695	79.783	45.976
22.5167	83.446	203.005	209.544	93.741		22.5167	80.663	227.18	242.397	107.125		22.5167	53.831	132	79.561	40.214
22.6667	83.523	198.869	212.443	96.458		22.6667	80.167	232.074	241.816	110.51		22.6667	55.496	134.885	81.28	39.317
22.8167	83.912	197.807	216.619	97.833		22.8167	78.36	230.994	244.56	107.413		22.8167	54.817	134.97	79.954	37.202
22.9667	86.183	203.313	217.931	96.897		22.9667	83.222	231.175	240.447	109.438		22.9667	59.056	129.802	78.619	47.079
23.1167	85.423	202.698	223.708	95.635		23.1167	82.245	237.663	242.549	112.378		23.1167	53.87	137.289	73.764	39.723
23.2667	86.289	205.423	219.615	98.968		23.2667	81.252	241.461	243.786	108.422		23.2667	56.612	140.065	84.815	43.373
23.4167	85.311	203.803	213.224	97.428		23.4167	83.266	241.405	249.687	107.9		23.4167	55.009	138.22	80.545	40.903
23.5667	88.199	203.639	222.882	94.578		23.5667	80.086	238.464	247.012	109.867		23.5667	56.619	133.054	88.112	44.736
23.7167	85.514	206.792	223.935	97.521		23.7167	80.076	239.443	245.058	107.572		23.7167	55.711	137.951	80.352	42.761
23.8667	86.205	205.967	222.039	97.55		23.8667	80.157	237.069	247.191	110.684		23.8667	57.567	139.369	82.655	38.949
24.0167	89.576	206.175	219.443	98.787		24.0167	82.495	234.539	251.63	109.061		24.0167	56.501	140.501	76.292	41.543
24.1667	86.603	208.936	226.011	99.317		24.1667	81.303	236.389	254.227	111.433		24.1667	60.007	143.943	85.932	40.098
24.3167	88.219	206.718	220.363	96.901		24.3167	82.799	239.625	252.217	110.968		24.3167	57.243	145.142	85.683	39.471
24.4667	87.841	207.248	223.511	99.743		24.4667	82.056	235.373	255.423	110.746		24.4667	55.973	138.199	86.606	42.707
24.6167	89.275	209.947	228.446	100.597		24.6167	81.45	241.241	251.297	111.459		24.6167	57.608	142.401	77.662	42.463
24.7667	87.121	212.94	226.011	99.672		24.7667	83.262	238.454	250.278	109.203		24.7667	57.868	145.709	92.062	40.025
24.9167	89.808	209.744	224.971	96.608		24.9167	82.651	245.877	254.013	111.432		24.9167	55.201	145.236	83.077	43.143
25.0667	89.4	209.752	225.985	98.566		25.0667	82.85	248.025	252.501	110.155		25.0667	54.565	144.709	87.885	41.8
25.2167	88.454	207.658	229.681	98.544		25.2167	83.004	248.487	256.732	111.727		25.2167	55.08	148.687	83.351	44.579
25.3667	90.749	208.485	230.166	99.156		25.3667	83.625	244.642	257.583	112.589		25.3667	56.544	151.47	80.284	44.078
25.5167	89.06	207.594	236.051	98.864		25.5167	81.676	246.053	255.917	113.079		25.5167	53.534	150.826	86.365	41.513
25.6667	86.814	211.579	233.759	99.413		25.6667	82.869	244.455	261.289	110.642		25.6667	56.166	158.928	90.589	41.268
25.8167	91.344	208.917	230.443	100.834		25.8167	81.267	237.797	258.859	111.728		25.8167	54.705	150.588	86.894	43.551
25.9667	88.283	210.063	232.197	101.406		25.9667	81.823	247.063	252.766	112.292		25.9667	58.535	153.792	81.87	40.16
26.1167	87.393	216.152	233.4	100.325		26.1167	83.502	249.817	257.438	111.731		26.1167	59.712	149.347	83.603	44.095
26.2667	88.18	212.415	231.906	101.005		26.2667	83.959	246.396	261.409	113.79		26.2667	58.005	147.142	88.615	39.55
26.4167	90.332	214.94	234.692	101.407		26.4167	84.697	239.905	259.951	112.687		26.4167	59.373	156.013	83.094	41.383
26.5667	88.548	210.541	237.457	99.602		26.5667	83.969	246.671	260.364	112.844		26.5667	59.564	153.439	93.792	46.78
26.7167	91.383	216.336	236.422	100.435		26.7167	83.835	249.815	259.315	114.166		26.7167	57.359	163.631	91.61	42.715
26.8667	90.336	213.17	237.928	100.611		26.8667	82.818	251.459	264.369	110.579		26.8667	54.39	155.255	80.297	43.571
27.0167	91.982	209.671	234.018	100.985		27.0167	82.463	262.162	263.649	113.047		27.0167	55.702	159.234	86.859	40.432
27.1667	96.471	216.077	238.797	99.82		27.1667	86.713	252.483	264.34	116.869		27.1667	54.048	165.031	91.511	43.634
27.3167	93.88	213.658	237.956	102.146		27.3167	83.874	246.771	266.408	115.024		27.3167	57.123	161.906	86.421	42.864
27.4667	95.398	215.574	242.344	102.992		27.4667	82.661	248.669	266.303	115.921		27.4667	56.307	166.698	85.26	41.435
27.6167	91.072	215.617	244.718	106.45		27.6167	83.194	247.519	267.833	111.555		27.6167	56.635	168.985	94.423	43.745
27.7667	90.857	216.392	238.396	98.118		27.7667	83.027	249.769	264.537	115.731		27.7667	55.743	165.753	92.584	42.662
27.9167	97.886	211.796	240.875	99.368		27.9167	85.212	256.039	265.581	116.038		27.9167	56.458	163.689	88.36	44.825
28.0667	92.178	217.745	241.36	100.907		28.0667	83.207	251.554	269.94	114.036		28.0667	57.037	166.267	94.105	46.464
28.2167	95.033	219.534	239.962	104.175		28.2167	85.621	253.645	269.153	115.728		28.2167	51.792	166.834	90.552	48.497
28.3667	94.281	216.342	237.245	103.077		28.3667	84.144	254.812	270.25	110.345		28.3667	59.326	163.484	84.607	38.415
28.5167	95.674	218.187	239.591	98.592		28.5167	87.712	260.938	265.131	113.742		28.5167	56.509	168.696	91.299	45.596
28.6667	95.437	218.649	238.519	102.673		28.6667	85.775	262.752	272.951	119.432		28.6667	55.884	167.058	97.146	38.415
28.8167	92.825	220.857	243.004	100.297		28.8167	87.515	258.555	270.108	115.064		28.8167	54.096	162.518	90.883	42.998
28.9667	96.489	219.326	241.904	102.216		28.9667	89.231	257.006	272.642	114.32		28.9667	54.02	168.953	88.631	44.936
29.1167	95.541	212.81	242.983	102.347		29.1167	86.897	255.775	273.321	112.984		29.1167	56.696	168.3	98.434	45.725
29.2667	96.954	217.242	243.306	103.473		29.2667	85.118	256.525	270.02	116.31		29.2667	56.958	177.353	93.132	43.649
29.4167	97.283	216.501	245.607	102.397		29.4167	86.056	255.575	269.731	116.228		29.4167	56.808	168.974	92.566	49.221
29.5667	98.25	218.613	241.049	103.335		29.5667	87.012	257.672	270.782	121.733		29.5667	56.327	176.021	95.008	51.35
29.7167	93.731	221.641	241.213	103.337		29.7167	86.303	257.965	273.19	114.231		29.7167	58.978	171.585	91.468	44.587
29.8667	96.098	223.649	245.806	105.197		29.8667	86.34	261.518	275.742	114.855		29.8667	56.724	178.058	96.775	45.046
30.0167	98.315	223.236	248.389	101.95		30.0167	86.365	260.378	271.107	115.827		30.0167	56.508	171.704	96.671	45.326
30.1667	100.32	222.988	245.907	100.369		30.1667	86.74	264.307	277.991	118.023		30.1667	58.642	170.676	88.931	42.765
30.3167	100.431	221.627	251.775	100.324		30.3167	86.207	271.364	272.091	118.202		30.3167	57.865	173.709	97.332	42.66
30.4667	100.585	220.779	246.329	105.502		30.4667	88.602	266.012	278.386	116.959		30.4667	57.18	176.352	100.451	43.224
30.6167	99.15	220.662	250.121	102.161		30.6167	83.151	258.896	274.388	118.647		30.6167	51.869	174.716	92.372	45.078
30.7667	103.354	222.155	248.87	102.767		30.7667	87.137	261.187	280.045	117.048		30.7667	55.607	179.319	103.9	44.84
30.9167	97.356	225.183	249.522	102.953		30.9167	84.334	259.118	283.341	116.343		30.9167	56.758	180.417	100.574	49.346
31.0667	100.402	224.357	248.886	102.426		31.0667	89.222	261.534	280.236	118.85		31.0667	55.74	178.878	92.511	46.998
31.2167	99.846	219.377	250.831	105.75		31.2167	87.934	260.879	278.95	116.12		31.2167	55.844	176.335	100.944	40.537
31.3667	102.094	223.288	250.31	103.639		31.3667	87.674	262.404	276.663	116.094		31.3667	56.067	183.162	99.641	43.866
31.5167	101.58	225.776	246.637	102.479		31.5167	88.037	260.007	278.063	115.448		31.5167	58.152	185.668	101.014	46.728
31.6667	104.354	229.904	253.801	106.343		31.6667	90.788	260.875	281.181	115.531		31.6667	56.739	186.15	102.795	44.693
31.8167	101.055	226.958	250.498	102.217		31.8167	88.915	263.659	280.158	117.967		31.8167	56.338	182.095	93.304	50.588
31.9667	101.934	219.993	254.589	104.58		31.9667	88.134	267.427	277.517	115.944		31.9667	57.541	183.275	93.605	43.286
32.1167	102.148	223.097	254.604	104.416		32.1167	84.588	278.302	283.305	120.481		32.1167	55.661	183.429	102.661	44.085
32.2667	104.363	227.484	255.822	104.92		32.2667	89.129	262.493	281.522	118.316		32.2667	57.478	186.29	107.949	48.332
32.4167	106.146	222.928	253.354	104.324		32.4167	85.659	278.058	283.829	119.623		32.4167	60.366	182.812	102.052	45.132
32.5667	104.92	230.055	252.262	104.747		32.5667	88.514	265.255	282.252	120.436		32.5667	57.887	185.638	105.351	47.999
32.7167	105.433	227.668	256.955	108.179		32.7167	87.688	263.948	279.726	119.655		32.7167	59.491	181.573	103.57	44.791
32.8667	102.165	225.376	254.182	105.159		32.8667	90.605	267.69	280.503	119.386		32.8667	58.459	182.615	109.126	42.765
33.0167	106.618	226.072	252.934	108.602		33.0167	92.336	267.923	280.985	119.09		33.0167	56.811	182.655	110.328	46.042
33.1667	104.397	226.936	254.063	102.545		33.1667	88.136	262.775	288.683	117.417		33.1667	55.139	186.892	103.606	49.363
33.3167	107.619	227.086	252.078	107.615		33.3167	89.273	268.307	282.259	116.574		33.3167	54.124	194.066	104.134	45.7
33.4667	108.309	226.75	254.92	106.497		33.4667	92.265	267.42	285.342	116.722		33.4667	61.03	182.591	103.641	52.989
33.6167	104.872	221.944	261.238	106.283		33.6167	89.368	275.863	286.846	118.85		33.6167	58.22	195.463	100.612	50.995
33.7667	109.599	230.332	255.898	107.404		33.7667	88.871	274.512	288.719	116.221		33.7667	57.233	190.371	110.882	51.329
33.9167	108.579	233.667	260.048	107.743		33.9167	89.351	274.935	289.046	114.981		33.9167	53.58	191.497	102.545	50.229
34.0667	108.446	230.573	256.396	104.111		34.0667	89.05	269.417	281.187	122.601		34.0667	58.54	188.317	103.15	50.558
34.2167	108.376	229.097	255.655	105.651		34.2167	89.805	269.285	285.367	119.215		34.2167	55.73	189.342	107.366	45.537
34.3667	107.403	231.735	254.485	104.986		34.3667	92.902	265.87	283.822	118.993		34.3667	57.576	191.129	102.782	49.436
34.5167	109.878	225.911	258.304	110.578		34.5167	88.968	275.833	287.475	121.646		34.5167	58.052	194.014	109.362	47.221
34.6667	108.46	230.333	254.624	110.016		34.6667	89.17	268.373	275.28	119.063		34.6667	55.974	193.065	106.457	46.879
34.8167	109.928	229.49	256.534	107.348		34.8167	88.785	274.399	289.836	122.091		34.8167	56.461	191.287	113.045	44.969
34.9667	107.842	229.373	256.108	105.603		34.9667	88.761	277.518	284.795	117.591		34.9667	55.639	194.509	112.657	46.219
35.1167	109.103	229.06	260.516	105.759		35.1167	89.943	273.776	287.668	121.494		35.1167	58.762	197.212	109.436	48.128
35.2667	108.816	229.614	259.813	104.772		35.2667	89.243	277.269	283.84	122.04		35.2667	58.013	197.812	105.853	51.581
35.4167	110.388	228.866	261.421	105.708		35.4167	90.166	279.94	289.64	121.131		35.4167	58.061	195.715	112.818	48.593
35.5667	111.053	227.865	259.264	103.898		35.5667	91.308	278.06	285.416	117.071		35.5667	57.231	190.818	116.355	48.804
35.7167	112.912	230.897	258.467	102.709		35.7167	90.618	274.067	292.928	122.89		35.7167	54.955	198.787	117.867	48.767
35.8667	110.104	230.163	260.194	107.213		35.8667	88.076	279.491	286.609	121.055		35.8667	57.969	192.192	120.088	50.408
36.0167	112.597	232.002	263.548	110.764		36.0167	90.975	274.866	288.413	119.405		36.0167	58.156	186.508	122.468	49.069
36.1667	113.259	229.219	260.891	108.746		36.1667	91.726	281.384	286.786	118.102		36.1667	54.747	187.619	116.765	46.587
36.3167	113.641	233.16	259.185	106.844		36.3167	89.775	272.389	288.574	120.983		36.3167	59.807	196.039	122.975	54.888
36.4667	111.483	233.986	257.117	107.198		36.4667	91.248	276.486	288.968	120.791		36.4667	58.517	200.804	121.305	48.913
36.6167	109.792	231.164	264.373	105.401		36.6167	91.252	271.023	294.096	121.437		36.6167	54.412	200.582	117.702	51.791
36.7667	113.349	233.252	263.093	107.431		36.7667	90.573	276.001	288.628	120.191		36.7667	59.09	197.889	122.84	54.152
36.9167	114.331	237.585	261.958	107.509		36.9167	91.675	279.719	290.793	120.809		36.9167	55.538	201.996	119.412	48.329
37.0667	109.483	234.232	262.623	110.132		37.0667	83.715	281.669	292.121	120.571		37.0667	54.979	202.585	116.747	50.792
37.2167	111.439	235.372	264.896	105.881		37.2167	91.39	280.261	286.413	120.781		37.2167	58.783	202.506	128.849	48.281
37.3667	117.08	232.393	264.644	106.767		37.3667	92.866	281.256	295.625	122.656		37.3667	54.526	198.29	126.529	49.046
37.5167	112.797	237.708	265.962	107.802		37.5167	90.75	283.249	290.222	122.756		37.5167	56.608	195.622	115.105	52.026
37.6667	114.966	236.701	264.529	107.035		37.6667	91.801	279.487	290.102	121.423		37.6667	55.099	190.977	122.684	59.088
37.8167	113.124	236.134	262.808	110.549		37.8167	90.242	283.552	290.638	124.059		37.8167	56.45	194.894	132.6	55.684
37.9667	115.057	230.309	265.746	111.848		37.9667	91.723	278.887	292.259	122.292		37.9667	57.924	198.354	125.084	52.394
38.1167	115.521	233.609	265.789	110.315		38.1167	93.144	274.752	285.543	122.418		38.1167	59.696	193.993	131.159	52.184
38.2667	113.367	232.61	262.291	109.064		38.2667	90.663	281.969	295.166	123.584		38.2667	57.661	199.519	124.49	52.522
38.4167	116.302	234.692	265.27	110.604		38.4167	91.721	278.891	292.805	120.499		38.4167	55.785	198.578	128.088	48.755
38.5667	115.454	234.973	269.997	107.578		38.5667	90.572	282.286	290.926	123.365		38.5667	55.45	206.392	132.868	53.009
38.7167	115.134	237.641	263.915	109.556		38.7167	93.237	285.44	294.385	119.224		38.7167	55.001	208.919	138.326	52.394
38.8667	114.821	236.492	270.157	108.526		38.8667	94.988	286.263	294.323	121.256		38.8667	54.368	201.349	131.8	50.073
39.0167	114.64	235.747	262.57	108.057		39.0167	95.029	284.699	294.483	124.772		39.0167	54.645	204.453	134.614	44.097
39.1667	118.637	234.176	263.951	108.675		39.1667	96.1	284.974	288.524	121.457		39.1667	59.022	197.159	139.492	50.715
39.3167	115.998	236.022	268.524	108.089		39.3167	93.493	280.892	291.855	119.479		39.3167	59.158	206.039	134.857	49.055
39.4667	117.995	234.35	269.528	110.074		39.4667	95.148	283.075	294.263	119.587		39.4667	55.095	198.487	139.098	54.102
39.6167	117.734	233.932	267.765	108.851		39.6167	93.268	287.107	294.443	121.738		39.6167	56.479	205.222	135.788	53.218
39.7667	115.166	233.938	265.978	108.95		39.7667	93.137	286.224	300.031	121.503		39.7667	57.785	202.305	133.9	47.045
39.9167	115.251	237.412	267.175	110.457		39.9167	91.443	283.902	289.312	127.844		39.9167	57.66	200.452	140.614	49.327
40.0667	115.282	238.073	268.57	109.512		40.0667	92.81	279.191	292.743	122.146		40.0667	60.506	201.138	135.569	51.33
						40.2167	92.742	285.429	298.629	121.336		40.2167	55.973	205.862	134.975	54.447
						40.3667	92.56	285.157	294.439	120.962		40.3667	58.777	206.233	141.564	52.609
						40.5167	94.193	293.417	298.211	122.862		40.5167	56.992	202.913	140.366	49.601
						40.6667	91.722	286.923	293.554	125.339		40.6667	57.224	201.415	138.916	56.267
						40.8167	96.09	287.167	295.27	121.406		40.8167	62.062	202.714	140.025	55.623
						40.9667	92.27	285.05	302.031	127.039		40.9667	54.516	211.169	145.56	48.961
						41.1167	93.691	282.842	289.698	127.096		41.1167	59.136	204.452	143.236	49.789
						41.2667	96.218	281.248	292.188	119.811		41.2667	59.508	204.904	145.398	51.984
						41.4167	94.339	289.727	297.715	123.558		41.4167	59.137	209.677	141.791	54.262
						41.5667	95.932	289.466	298.291	124.809		41.5667	57.168	211.889	143.077	52.142
						41.7167	94.022	290.195	296.722	123.231		41.7167	56.474	208.13	154.459	51.275
						41.8667	97.883	293.318	296.269	124.038		41.8667	57.884	206.771	147.18	54.769
						42.0167	96.53	284.099	297.643	122.081		42.0167	58.473	200.529	145.564	49.798
						42.1667	93.677	287.357	296.709	127.716		42.1667	59.019	204.555	151.666	55.97
						42.3167	94.6	289.552	295.884	130.101		42.3167	59.707	205.164	155.203	54.871
						42.4667	95.296	291.908	299.677	124.531		42.4667	57.086	209.617	158.732	54.133
						42.6167	96.874	292.037	292.674	126.636		42.6167	58.282	217.473	165.978	54.438
						42.7667	92.602	298.303	299.577	129.467		42.7667	60.83	207.5	159.152	51.451
						42.9167	92.473	290.892	297.18	126.521		42.9167	59.114	213.525	161.223	55.826
						43.0667	96.884	294.689	301.594	127.777		43.0667	56.668	213.172	164.022	59.109
						43.2167	94.562	298.585	296.189	123.755		43.2167	56.704	216.758	161.475	57.775
						43.3667	95.63	306.912	301.489	122.822		43.3667	58.401	211.119	161.425	57.034
						43.5167	94.154	300.275	299.907	125.05		43.5167	53.949	208.318	162.397	53.852
						43.6667	95.255	296.998	302.777	125.491		43.6667	57.259	210.23	164.684	53.594
						43.8167	96.857	294.518	298.309	127.766		43.8167	58.096	212.902	160.978	55.775
						43.9667	96.015	292.435	298.861	125.131		43.9667	57.139	215.839	163.991	51.123
						44.1167	96.09	294.108	306.029	124.204		44.1167	57.243	206.487	166.104	54.18
						44.2667	94.683	293.122	303.205	126.644		44.2667	53.097	212.497	171.151	55.389
						44.4167	92.968	301.261	301.587	126.165		44.4167	59.291	205.328	158.856	57.746
						44.5667	98.435	296.896	298.216	127.828		44.5667	58.971	212.901	170.524	53.725
						44.7167	97.881	297.951	303.318	125.929		44.7167	57.604	223.933	171.734	54.905
						44.8667	96.099	302.232	299.003	125.685		44.8667	55.632	212.093	173.873	60.514
						45.0167	97.757	295.147	303.324	123.598		45.0167	57.099	211.734	181.28	56.597
						45.1667	97.552	297.978	305.649	125.21		45.1667	58.456	214.822	177.905	56.508
						45.3167	97.91	295.863	306.028	130.979		45.3167	59.585	213.674	180.099	57.843
						45.4667	96.744	297.484	297.583	128.28		45.4667	59.585	219.541	178.576	57.917
						45.6167	93.58	296.571	305.767	130.095		45.6167	55.482	209.245	178.137	57.954
						45.7667	100.595	298.058	305.401	124.492		45.7667	54.714	208.427	187.549	57.611
						45.9167	97.832	301.05	301.033	126.363		45.9167	60.443	210.246	184.083	62.95
						46.0667	96.237	294.678	304.926	130.768		46.0667	59.886	223.262	182.197	56.611
						46.2167	98.151	292.12	306.449	127.082		46.2167	56.594	214.155	181.487	59.617
						46.3667	94.063	305.432	309.735	125.232		46.3667	59.494	216.758	184.113	57.83
						46.5167	96.312	294.999	304.526	128.16		46.5167	59.251	215.906	184.6	61.273
						46.6667	95.483	307.563	309.727	129.021		46.6667	59.081	214.032	190.146	54.908
						46.8167	97.972	298.942	303.387	127.63		46.8167	56.994	213.106	190.579	60.866
						46.9667	96.759	301.383	301.844	128.12		46.9667	60.825	225.994	189.26	54.562
						47.1167	99.588	297.579	304.365	128.979		47.1167	54.866	223.32	188.178	56.806
						47.2667	98.003	301.001	304.515	127.845		47.2667	56.427	219.539	188.342	55.101
						47.4167	98.403	302.938	299.548	130.813		47.4167	57.731	216.935	191.852	53.882
						47.5667	100.219	298.227	301.828	129.459		47.5667	59.771	217.056	197.977	52.837
						47.7167	96.164	299.331	307.679	128.438		47.7167	56.847	213.157	186.446	58.446
						47.8667	98.143	309.038	311.215	130.323		47.8667	55.799	213.725	191.804	59.196
						48.0167	97.511	316.774	305.508	127.13		48.0167	61.056	221.671	198.773	59.847
						48.1667	98.009	311.425	306.369	125.379		48.1667	55.652	219.015	190.456	53.108
						48.3167	99.212	303.84	306.458	128.618		48.3167	59.04	218.15	193.076	56.538
						48.4667	101.248	298.377	309.439	127.608		48.4667	56.58	220.403	195.576	60.34
						48.6167	101.399	304.501	307.498	126.724		48.6167	56.265	216.139	205.351	64.469
						48.7667	96.968	304.791	311.555	127.254		48.7667	57.761	212.144	196.19	56.392
						48.9167	101.423	303.233	309.028	129.444		48.9167	57.714	216.328	192.99	53.752
						49.0667	100.577	304.499	311.907	129.503		49.0667	60.776	217.563	200.478	58.859
						49.2167	96.006	304.544	312.32	132.426		49.2167	57.423	221.905	206.217	60.325
						49.3667	97.918	310.262	313.24	129.449		49.3667	58.548	223.081	194.688	55.868
						49.5167	95.951	307.694	315.559	130.503		49.5167	57.156	223.995	196.274	53.285
						49.6667	95.353	310.23	300.151	131.891		49.6667	58.007	218.922	201.133	60.319
						49.8167	97.543	305.113	303.714	130.002		49.8167	57.988	218.696	201.939	60.526
						49.9667	96.568	313.493	311.043	126.65		49.9667	58.326	215.501	201.091	56.552
						50.1167	103.597	307.746	308.222	131.908		50.1167	62.228	217.935	203.387	57.457
						50.2667	100.213	309.757	310.243	128.242		50.2667	59.552	220.841	209.75	51.495
						50.4167	99.029	307.483	309.927	128.4		50.4167	58.949	216.396	206.875	58.651
						50.5667	99.581	312.624	309.475	128.53		50.5667	60.533	223.262	205.335	55.339
						50.7167	98.971	311.999	306.208	130.454		50.7167	59.859	222.216	201.611	56.366
						50.8667	98.952	309.831	309.108	128.533		50.8667	60.057	217.971	211.35	58.333
						51.0167	98.949	311.35	308.682	131.34		51.0167	58.523	224.739	211.509	62.022
						51.1667	99.277	317.421	307.405	128.746		51.1667	59.162	218.935	207.626	64.377
						51.3167	101.007	311.345	313.909	131.967		51.3167	59.108	214.069	204.98	64.105
						51.4667	100.671	309.134	311.577	129.191		51.4667	58.992	217.963	209.392	61.287
						51.6167	97.666	309.46	310.054	131.478		51.6167	56.489	223.141	213.685	58.727
						51.7667	99.272	309.646	308.18	132.766		51.7667	59.155	220.319	209.774	68.88
						51.9167	98.006	314.569	310.581	134.253		51.9167	59.426	232.008	217.566	63.211
						52.0667	100.114	308.663	309.012	131.687		52.0667	57.939	227.718	216.787	61.099
						52.2167	96.375	313.991	312.27	130.481		52.2167	54.653	220.131	208.452	63.725
						52.3667	100.532	309.62	310.689	130.559		52.3667	60.45	225.295	212.656	55.441
						52.5167	98.999	312.111	310.07	129.456		52.5167	56.231	222.156	218.299	61.095
						52.6667	100.411	312.439	311.168	128.909		52.6667	60.435	223.886	216.903	62.071
						52.8167	96.812	314.73	312.486	133.723		52.8167	57.339	225.903	220.432	62.362
						52.9667	98.836	318.777	315.801	134.052		52.9667	60.267	221.626	209.229	60.509
						53.1167	98.766	316.204	309.831	130.669		53.1167	58.004	228.144	215.786	63.452
						53.2667	99.742	314.55	303.442	132.807		53.2667	60.236	228.001	211.461	59.792
						53.4167	100.968	317.068	316.128	132.131		53.4167	56.278	224.737	216.432	61.745
						53.5667	100.685	304.899	314.841	129.565		53.5667	59.844	224.98	221.949	62.152
						53.7167	100.463	307.046	309.553	129.238		53.7167	58.541	222.656	215.837	58.688
						53.8667	97.418	319.501	312.527	130.549		53.8667	60.03	220.37	219.713	63.374
						54.0167	98.018	317.09	314.063	133.248		54.0167	59.883	226.974	222.055	56.314
						54.1667	101.001	311.31	313.233	130.482		54.1667	61.953	223.282	228.861	59.786
						54.3167	102.657	312.61	313.794	131.672		54.3167	58.087	220.806	216.95	67.277
						54.4667	103.71	318.762	312.94	131.919		54.4667	61.314	226.824	224.093	63.23
						54.6167	99.292	311.926	313.896	134.286		54.6167	60.621	215.701	228.49	62.283
						54.7667	101.549	317.099	310.67	131.653		54.7667	61.352	222.425	227.871	62.285
						54.9167	97.304	314.122	313.826	135.211		54.9167	59.141	226.602	235.669	64.099
						55.0667	101.449	320.416	312.581	130.696		55.0667	57.66	228.605	222.122	56.768
						55.2167	99.577	317.989	313.294	132.863		55.2167	58.333	219.788	222.784	66.226
						55.3667	102.463	316.869	316.444	134.231		55.3667	59.829	221.818	219.6	62.22
						55.5167	99.014	318.103	321.689	129.225		55.5167	58.144	227.37	220.495	60.853
						55.6667	98.549	314.668	319.129	130.703		55.6667	60.31	224.226	227.003	62.069
						55.8167	101.804	319.058	316.301	132.108		55.8167	57.406	227.333	230.794	66.138
						55.9667	99.738	324.954	321.395	134.282		55.9667	60.388	227.243	237.593	65.8
						56.1167	100.671	317.528	321.12	133.458		56.1167	58.798	227.456	230.469	61.605
						56.2667	100.908	315.882	319.527	134.349		56.2667	60.966	225.312	231.287	64.802
						56.4167	100.292	316.716	316.451	130.316		56.4167	59.725	225.852	229.165	68.999
						56.5667	104.308	324.256	318.987	134.736		56.5667	60.802	235.965	230.626	63.746
						56.7167	104.422	313.461	325.907	132.407		56.7167	59.481	223.841	235.409	65.127
						56.8667	100.695	318.856	324.982	131.803		56.8667	57.324	219.043	225.854	63.629
						57.0167	99.903	317.593	319.239	129.717		57.0167	58.4	225.877	234.219	65.647
						57.1667	104.153	321.228	324.238	136.952		57.1667	60.382	229.246	235.299	63.108
						57.3167	102.702	327.139	317.485	130.478		57.3167	57.979	220.54	229.024	59.597
						57.4667	102.904	317.566	314.528	133.287		57.4667	58.711	222.993	238.721	62.529
						57.6167	101.583	320.619	323.011	136.917		57.6167	55.827	232.605	234.619	69.192
						57.7667	101.803	311.028	318.646	133.704		57.7667	60.888	228.954	236.021	59.799
						57.9167	102.375	318.034	325.678	133.253		57.9167	59.879	220.918	236.243	66.382
						58.0667	103.391	317.702	319.401	136.07		58.0667	60.462	235.713	245.343	64.869
						58.2167	100.927	316.539	328.426	132.968		58.2167	58.617	229.298	233.121	65.601
						58.3667	101.742	318.946	315.66	131.593		58.3667	58.789	229.925	230.801	65.874
						58.5167	102.787	320.426	324.19	136.23		58.5167	60.871	228.234	242.867	62.569
						58.6667	99.807	321.744	313.683	132.717		58.6667	57.153	224.489	235.485	61.066
						58.8167	104.517	323.824	315.504	135.699		58.8167	59.335	220.024	239.526	70.362
						58.9667	100.204	322.975	318.287	136.905		58.9667	62.284	229.203	240.941	63.812
						59.1167	104.308	323.786	322.828	134.988		59.1167	58.758	223.773	239.058	63.193
						59.2667	100.807	321.346	316.748	136.41		59.2667	61.297	222.329	246.644	60.013
						59.4167	103.888	326.357	318.068	134.153		59.4167	59.626	224.561	242.434	66.894
						59.5667	101.648	317.307	319.818	138.151		59.5667	62.165	227.684	237.122	63.284
						59.7167	102.76	320.33	325.485	135.768		59.7167	57.545	224.98	246.448	64.33
						59.8667	104.747	318.891	322.793	135.901		59.8667	59.1	233.136	249.078	65.345
						60.0167	103.335	319.982	321.04	134.807		60.0167	64.565	230.557	248.864	65.145
												60.1667	60.506	226.158	253.633	66.875
												60.3167	61.905	227.796	240.756	56.629
												60.4667	58.957	229.462	253.98	67.186
												60.6167	60.59	224.565	246.276	66.336
												60.7667	61.404	226.481	247.873	61.11
												60.9167	59.782	227.674	245.676	63.24
												61.0667	60.888	229.962	249.077	65.801
												61.2167	60.077	232.536	252.11	61.906
												61.3667	63.302	235.093	250.348	65.416
												61.5167	59.182	225.008	250.165	63.531
												61.6667	62.338	222.162	243.967	69.071
												61.8167	60.968	229.779	247.229	69.115
												61.9667	59.468	229.816	252.36	68.715
												62.1167	60.943	230.527	244.284	69.993
												62.2667	59.296	226.562	255.984	68.148
												62.4167	60.435	232.289	250.287	65.743
												62.5667	59.597	232.826	252.055	63.994
												62.7167	65.938	232.734	249.542	64.624
												62.8667	61.88	223.9	257.501	60.598
												63.0167	62.478	229.661	251.068	67.19
												63.1667	61.2	230.955	247.76	70.495
												63.3167	66.059	229.224	250.213	64.769
												63.4667	62.219	241.337	251.682	71.872
												63.6167	63.764	231.765	250.481	71.86
												63.7667	61.175	233.573	252.617	63.992
												63.9167	62.756	226.636	259.679	67.008
												64.0667	66.91	230.329	251.367	69.943
												64.2167	64.07	231.41	256.576	68.845
												64.3667	64.937	231.63	248.506	69.042
												64.5167	60.693	229.138	253.161	70.024
												64.6667	63.896	226.114	258.917	71.808
												64.8167	63.324	237.063	261.226	67.349
												64.9667	64.937	232.074	266.199	64.566
												65.1167	61.218	234.542	255.902	71.68
												65.2667	61.827	236.569	256.239	67.878
												65.4167	63.919	232.198	258.065	72.856
												65.5667	60.946	230.273	259.071	67.345
												65.7167	58.945	240.55	260.944	72.13
												65.8667	64.722	232.164	266.216	66.991
												66.0167	63.832	241.299	261.562	67.165
												66.1667	58.983	237.823	266.214	72.154
												66.3167	61.037	232.732	261.065	67.857
												66.4667	63.091	234.146	264.486	66.308
												66.6167	61.012	231.899	259.145	70.771
												66.7667	63.637	236.03	260.985	66.69
												66.9167	63.671	231.229	269.15	66.857
												67.0667	67.36	237.806	266.051	69.554
												67.2167	65.394	228.67	261.545	71.156
												67.3667	61.373	234.825	258.879	72.044
												67.5167	61.879	238.958	264.311	66.827
												67.6667	61.868	236.129	262.177	66.689
												67.8167	64.281	233.15	257.279	74.321
												67.9667	62.546	235.927	255.605	72.352
												68.1167	64.154	227.501	263.3	72.135
												68.2667	65.226	232.356	266.806	73.46
												68.4167	60.901	225.541	271.189	65.663
												68.5667	64.625	231.435	265.693	72.234
												68.7167	65.202	241.806	271.417	75.542
												68.8667	66.102	234.846	272.289	68.541
												69.0167	67.284	229.616	261.473	71.065
												69.1667	63.42	234.109	269.965	65.22
												69.3167	67.556	232.083	273.604	72.239
												69.4667	64.377	238.139	256.394	76.761
												69.6167	64.883	227.819	265.662	71.36
												69.7667	63.888	241.959	272.479	69.811
												69.9167	65.663	234.622	262.831	77.439
												70.0667	64.124	243.316	261.877	69.774
												70.2167	66.385	229.007	269.944	71.593
												70.3667	65.743	231.125	264.396	71.833
												70.5167	63.111	232.811	265.125	75.598
												70.6667	65.987	226.228	265.961	73.092
												70.8167	62.089	239.67	277.039	71.478
												70.9667	65.811	226.996	266.544	72.533
												71.1167	67.623	228.83	268.352	73.563
												71.2667	65.908	232.847	272.206	70.531
												71.4167	68.142	234.892	264.848	77.215
												71.5667	65.031	236.763	271.236	68.894
												71.7167	66.732	242.495	268.993	70.749
												71.8667	63.794	239.979	270.889	75.633
												72.0167	67.693	237.195	265.722	76.69
												72.1667	65.898	251.046	274.346	73.682
												72.3167	65.484	229.762	267.659	67.309
												72.4667	67.339	241.155	274.174	73.187
												72.6167	66.611	238.206	264.239	73.299
												72.7667	66.206	237.24	261.175	69.514
												72.9167	66.19	238.525	267.634	75.963
												73.0667	66.068	244.201	276.115	76.52
												73.2167	69.693	236.737	268.88	75.845
												73.3667	66.147	236.091	261.486	74.368
												73.5167	65.882	239.785	270.191	75.73
												73.6667	66.955	238.696	274.394	73.879
												73.8167	68.162	234.143	273.37	71.954
												73.9667	65.033	246.19	270.983	71.961
												74.1167	67.386	241.462	278.412	74.271
												74.2667	66.361	232.503	279.399	78.625
												74.4167	66.04	239.097	274.223	79.051
												74.5667	67.18	238.301	269.576	76.659
												74.7167	69.777	246.799	273.593	76.011
												74.8667	68.313	238.183	265.526	78.332
												75.0167	67.396	235.844	275.381	75.224
												75.1667	65.319	234.373	274.02	73.627
												75.3167	66.601	232.688	273.861	70.96
												75.4667	69.634	235.816	277.339	76.314
												75.6167	71.522	241.057	272.595	74.292
												75.7667	69.125	232.436	273.968	71.9
												75.9167	69.08	230.504	270.094	73.28
												76.0667	67.352	234.091	266.338	75.495
												76.2167	67.365	235.35	273.274	73.475
												76.3667	69.382	243.112	272.053	77.68
												76.5167	68.47	246.474	269.482	72.677
												76.6667	67.83	239.982	265.144	76.72
												76.8167	67.987	248.784	267.011	73.604
												76.9667	68.911	237.862	274.337	72.81
												77.1167	71.512	237.095	271.315	70.895
												77.2667	63.473	240.449	271.43	74.142
												77.4167	70.659	240.867	274.824	76.634
												77.5667	69.593	237.492	288.655	79.034
												77.7167	65.866	242.78	280.536	77.563
												77.8667	71.236	234.728	269.214	82.678
												78.0167	69.61	240.278	267.354	77.41
												78.1667	70.601	246.216	273.53	72.532
												78.3167	67.643	235.789	275.453	76.148
												78.4667	66.368	246.481	285.487	76.645
												78.6167	70.567	239.813	270.888	75.483
												78.7667	70.626	239.144	279.148	73.53
												78.9167	69.333	234.304	284.382	77.708
												79.0667	70.39	239.149	282.596	80.247
												79.2167	67.77	240.095	277.317	74.065
												79.3667	72.826	243.089	278.034	73.775
												79.5167	72.315	238.586	270.807	78.26
												79.6667	72.445	235.31	277.242	79.792
												79.8167	67.714	238.896	277.101	79.322
												79.9667	70.041	244.515	282.867	81.449
												80.1167	72.846	245.534	272.26	79.974

## Sheet: Fig6a
	experiment I
	strain	-30min	0min	+30min	+60min	(% activity)
	Btn2	100	19.786	64.6491	59.311
	Btn2 + GdnHCl	100	13.1108	33.959	47.0901
	Btn2ΔN-NLS	100	10.7887	33.8281	30.646
	Btn2ΔN-NLS + GdnHCl	100	9.85772	30.7356	39.0376
	experiment II
	strain	-30min	0min	+30min	+60min	(% activity)
	Btn2	100	16.3717	59.3773	62.5164
	Btn2 + GdnHCl	100	15.1284	26.8976	41.4921
	Btn2ΔN-NLS	100	13.7021	26.8368	25.3314
	Btn2ΔN-NLS + GdnHCl	100	11.3294	21.254	19.6183
	experiment III
	strain	-30min	0min	+30min	+60min	(% activity)
	Btn2	100	21.7069	55.7153	88.8
	Btn2 + GdnHCl	100	21.6007	46.2749	47.4041
	Btn2ΔN-NLS	100	17.4373	32.973	40.6931
	Btn2ΔN-NLS + GdnHCl	100	15.9176	28.6329	24.7715
	average
	strain	-30min	0min	+30min	+60min	(% activity)
	Btn2	100	19.2882	59.9139	70.2091
	Btn2 + GdnHCl	100	16.6133	35.7105	45.3288
	Btn2ΔN-NLS	100	13.976	31.2127	32.2235
	Btn2ΔN-NLS + GdnHCl	100	12.3682	26.8742	27.8091
	strain	-30min	0min	+30min	+60min	(SD)
	Btn2	0	2.70224	4.49098	16.1797
	Btn2 + GdnHCl	0	4.43543	9.80667	3.32639
	Btn2ΔN-NLS	0	3.33278	3.81364	7.80138
	Btn2ΔN-NLS + GdnHCl	1.00486e-14	3.16068	4.9795	10.0597

## Sheet: Suppl Fig1c 28°C
YPD	0	0.1	0.2	0.3	0.4	0.5	0.6	0.7	0.8	0.9	1	1.1	1.2	1.3	1.4	1.5	1.6	1.7	1.8	1.9	2	2.1	2.2	2.3	2.4	2.5	2.6	2.7	2.8	2.9	3	3.1	3.2	3.3	3.4	3.5	3.6	3.7	3.8	3.9	4	4.1	4.2	4.3	4.4	4.5	4.6	4.7	4.8
WT	0.084	0.087	0.084	0.084	0.089	0.092	0.088	0.082	0.085	0.078	0.085	0.091	0.088	0.087	0.099	0.093	0.092	0.093	0.098	0.096	0.098	0.106	0.123	0.113	0.123	0.143	0.137	0.153	0.146	0.159	0.165	0.182	0.184	0.196	0.202	0.225	0.23	0.234	0.253	0.268	0.287	0.298	0.3	0.338	0.344	0.359	0.372	0.414	0.415
Dfes1	0.101	0.102	0.101	0.092	0.103	0.09	0.108	0.113	0.11	0.114	0.115	0.113	0.113	0.125	0.12	0.119	0.117	0.12	0.12	0.125	0.124	0.128	0.131	0.126	0.142	0.154	0.143	0.172	0.169	0.182	0.169	0.199	0.201	0.205	0.217	0.228	0.228	0.256	0.249	0.261	0.282	0.281	0.313	0.315	0.317	0.346	0.361	0.363	0.388
Dfes1/104	0.109	0.121	0.123	0.121	0.119	0.118	0.121	0.127	0.119	0.129	0.13	0.125	0.126	0.132	0.132	0.132	0.136	0.13	0.135	0.151	0.153	0.132	0.159	0.16	0.17	0.184	0.182	0.201	0.192	0.207	0.216	0.23	0.245	0.255	0.246	0.263	0.286	0.282	0.307	0.311	0.32	0.342	0.375	0.378	0.391	0.431	0.455	0.453	0.482
DDDbtn2	0.09	0.096	0.095	0.088	0.101	0.103	0.097	0.102	0.1	0.102	0.1	0.102	0.106	0.11	0.111	0.11	0.098	0.115	0.112	0.114	0.117	0.118	0.12	0.13	0.13	0.142	0.152	0.146	0.153	0.167	0.179	0.189	0.19	0.197	0.201	0.214	0.223	0.223	0.243	0.243	0.252	0.258	0.273	0.288	0.302	0.308	0.311	0.35	0.337
DDDhsp42	0.11	0.115	0.114	0.118	0.122	0.116	0.122	0.124	0.121	0.132	0.122	0.129	0.134	0.129	0.131	0.127	0.133	0.134	0.133	0.148	0.156	0.151	0.149	0.164	0.165	0.177	0.168	0.19	0.193	0.206	0.208	0.214	0.228	0.233	0.244	0.25	0.272	0.284	0.292	0.311	0.326	0.326	0.353	0.369	0.386	0.399	0.429	0.439	0.451
DDDD	0.068	0.069	0.077	0.074	0.075	0.077	0.077	0.072	0.097	0.08	0.08	0.078	0.08	0.079	0.084	0.084	0.076	0.13	0.079	0.091	0.087	0.081	0.094	0.086	0.102	0.109	0.103	0.109	0.108	0.109	0.114	0.125	0.131	0.135	0.142	0.141	0.129	0.154	0.15	0.162	0.17	0.176	0.17	0.184	0.187	0.21	0.207	0.206	0.226
SC	0	0.1	0.2	0.3	0.4	0.5	0.6	0.7	0.8	0.9	1	1.1	1.2	1.3	1.4	1.5	1.6	1.7	1.8	1.9	2	2.1	2.2	2.3	2.4	2.5	2.6	2.7	2.8	2.9	3	3.1	3.2	3.3	3.4	3.5	3.6	3.7	3.8	3.9	4	4.1	4.2	4.3	4.4	4.5	4.6	4.7	4.8
WT	0.036	0.036	0.04	0.04	0.044	0.042	0.045	0.039	0.042	0.044	0.044	0.047	0.041	0.044	0.043	0.042	0.053	0.052	0.05	0.053	0.053	0.058	0.064	0.062	0.07	0.067	0.071	0.072	0.069	0.077	0.079	0.086	0.093	0.092	0.094	0.099	0.105	0.101	0.107	0.119	0.123	0.134	0.131	0.137	0.144	0.143	0.149	0.167	0.167
Dfes1	0.043	0.028	0.046	0.045	0.044	0.057	0.05	0.047	0.047	0.049	0.047	0.05	0.05	0.047	0.045	0.048	0.051	0.051	0.047	0.049	0.057	0.055	0.059	0.062	0.065	0.064	0.069	0.071	0.068	0.075	0.078	0.076	0.087	0.093	0.096	0.112	0.113	0.122	0.122	0.13	0.144	0.152	0.151	0.161	0.163	0.165	0.175	0.176	0.18
Dfes1/104	0.052	0.056	0.049	0.053	0.055	0.054	0.055	0.06	0.054	0.058	0.055	0.057	0.063	0.06	0.065	0.059	0.066	0.065	0.063	0.067	0.073	0.07	0.073	0.076	0.073	0.082	0.08	0.084	0.079	0.092	0.099	0.097	0.103	0.112	0.107	0.113	0.111	0.119	0.124	0.152	0.138	0.134	0.143	0.153	0.161	0.162	0.158	0.165	0.17
DDDbtn2	0.041	0.03	0.043	0.049	0.051	0.056	0.048	0.054	0.05	0.059	0.055	0.053	0.061	0.059	0.054	0.057	0.059	0.064	0.054	0.062	0.066	0.064	0.069	0.069	0.079	0.079	0.082	0.073	0.077	0.071	0.089	0.077	0.082	0.101	0.098	0.092	0.099	0.108	0.11	0.117	0.114	0.12	0.127	0.113	0.118	0.107	0.118	0.132	0.117
DDDhsp42	0.043	0.044	0.056	0.062	0.061	0.058	0.063	0.058	0.065	0.06	0.068	0.065	0.063	0.066	0.07	0.068	0.077	0.072	0.071	0.077	0.074	0.076	0.082	0.077	0.087	0.093	0.09	0.085	0.095	0.094	0.1	0.103	0.107	0.111	0.127	0.133	0.132	0.133	0.135	0.138	0.141	0.15	0.158	0.161	0.149	0.157	0.149	0.165	0.155
DDDD	0.046	0.042	0.046	0.052	0.047	0.052	0.052	0.048	0.048	0.054	0.052	0.053	0.055	0.053	0.058	0.054	0.059	0.063	0.065	0.062	0.064	0.061	0.067	0.067	0.075	0.072	0.072	0.072	0.076	0.078	0.089	0.089	0.088	0.094	0.097	0.102	0.099	0.101	0.097	0.109	0.112	0.11	0.107	0.116	0.125	0.108	0.121	0.123	0.117
YPD	0	0.1	0.2	0.3	0.4	0.5	0.6	0.7	0.8	0.9	1	1.1	1.2	1.3	1.4	1.5	1.6	1.7	1.8	1.9	2	2.1	2.2	2.3	2.4	2.5	2.6	2.7	2.8	2.9	3	3.1	3.2	3.3	3.4	3.5	3.6	3.7	3.8	3.9	4	4.1	4.2	4.3	4.4	4.5	4.6	4.7	4.8
WT	0.096	0.09	0.091	0.094	0.099	0.094	0.096	0.098	0.094	0.102	0.106	0.099	0.103	0.107	0.111	0.111	0.118	0.111	0.112	0.126	0.128	0.133	0.142	0.143	0.164	0.165	0.164	0.173	0.188	0.195	0.208	0.212	0.217	0.229	0.249	0.26	0.288	0.279	0.311	0.306	0.338	0.349	0.363	0.391	0.415	0.424	0.457	0.467	0.507
DDDbtn2	0.088	0.089	0.085	0.09	0.1	0.087	0.092	0.1	0.096	0.091	0.096	0.088	0.094	0.087	0.101	0.105	0.1	0.097	0.097	0.106	0.112	0.104	0.121	0.114	0.128	0.123	0.122	0.15	0.154	0.141	0.149	0.158	0.148	0.168	0.166	0.172	0.175	0.191	0.193	0.201	0.219	0.214	0.228	0.231	0.246	0.249	0.262	0.273	0.273
DDDhsp42	0.102	0.103	0.112	0.111	0.12	0.121	0.117	0.117	0.116	0.116	0.112	0.117	0.107	0.126	0.126	0.122	0.117	0.119	0.122	0.129	0.137	0.126	0.144	0.139	0.144	0.162	0.159	0.172	0.178	0.18	0.195	0.202	0.209	0.229	0.238	0.244	0.258	0.262	0.285	0.281	0.309	0.316	0.341	0.357	0.377	0.379	0.41	0.423	0.439
DDDD	0.079	0.082	0.08	0.079	0.08	0.09	0.082	0.089	0.086	0.082	0.097	0.092	0.102	0.106	0.096	0.129	0.097	0.097	0.096	0.114	0.1	0.09	0.107	0.104	0.111	0.122	0.108	0.133	0.143	0.141	0.141	0.159	0.162	0.155	0.169	0.182	0.174	0.186	0.188	0.197	0.216	0.225	0.239	0.232	0.24	0.26	0.279	0.275	0.295
SC	0	0.1	0.2	0.3	0.4	0.5	0.6	0.7	0.8	0.9	1	1.1	1.2	1.3	1.4	1.5	1.6	1.7	1.8	1.9	2	2.1	2.2	2.3	2.4	2.5	2.6	2.7	2.8	2.9	3	3.1	3.2	3.3	3.4	3.5	3.6	3.7	3.8	3.9	4	4.1	4.2	4.3	4.4	4.5	4.6	4.7	4.8
WT	0.045	0.038	0.055	0.05	0.047	0.043	0.049	0.047	0.047	0.058	0.055	0.053	0.051	0.057	0.054	0.053	0.057	0.062	0.065	0.06	0.068	0.068	0.072	0.074	0.071	0.079	0.085	0.084	0.085	0.089	0.1	0.1	0.113	0.11	0.123	0.128	0.139	0.144	0.151	0.149	0.171	0.178	0.18	0.185	0.194	0.208	0.217	0.216	0.231
DDDbtn2	0.024	0.016	0.031	0.031	0.031	0.035	0.036	0.032	0.036	0.038	0.036	0.038	0.036	0.037	0.034	0.038	0.038	0.037	0.032	0.037	0.045	0.041	0.04	0.043	0.049	0.048	0.047	0.045	0.048	0.048	0.055	0.054	0.052	0.057	0.058	0.059	0.067	0.065	0.067	0.064	0.068	0.069	0.07	0.076	0.071	0.066	0.063	0.069	0.062
DDDhsp42	0.05	0.047	0.055	0.06	0.051	0.062	0.059	0.059	0.063	0.063	0.064	0.055	0.065	0.065	0.064	0.06	0.074	0.074	0.066	0.068	0.074	0.076	0.077	0.079	0.079	0.085	0.091	0.085	0.086	0.09	0.097	0.102	0.1	0.109	0.111	0.123	0.121	0.128	0.125	0.137	0.13	0.137	0.139	0.148	0.155	0.156	0.165	0.174	0.178
DDDD	0.047	0.041	0.049	0.053	0.052	0.054	0.053	0.049	0.05	0.049	0.054	0.057	0.057	0.051	0.057	0.057	0.064	0.061	0.062	0.066	0.072	0.073	0.07	0.077	0.077	0.075	0.076	0.086	0.08	0.081	0.085	0.083	0.09	0.102	0.096	0.104	0.103	0.119	0.11	0.113	0.118	0.118	0.134	0.117	0.123	0.131	0.128	0.127	0.13
[truncated: 152 more columns]

## Sheet: Suppl Fig1c 30°C
WT	0.071	0.063	0.074	0.087	0.093	0.094	0.093	0.095	0.097	0.1	0.103	0.104	0.12	0.116	0.118	0.127	0.132	0.138	0.151	0.157	0.149	0.171	0.178	0.189	0.203	0.217	0.218	0.226	0.249	0.263	0.262	0.281	0.317	0.315	0.334	0.349	0.36	0.384	0.403	0.432	0.451	0.479	0.528	0.537	0.568	0.593	0.61	0.656	0.675
Dfes1	0.081	0.068	0.085	0.091	0.095	0.094	0.128	0.104	0.099	0.106	0.105	0.106	0.115	0.114	0.122	0.125	0.13	0.13	0.138	0.138	0.15	0.153	0.148	0.162	0.167	0.178	0.19	0.193	0.201	0.216	0.224	0.238	0.244	0.24	0.263	0.288	0.295	0.309	0.329	0.336	0.348	0.37	0.382	0.398	0.414	0.453	0.444	0.454	0.495
Dfes1/104	0.076	0.066	0.082	0.081	0.086	0.087	0.092	0.095	0.095	0.099	0.1	0.093	0.1	0.123	0.11	0.115	0.121	0.117	0.124	0.139	0.151	0.148	0.146	0.151	0.165	0.169	0.182	0.186	0.19	0.2	0.222	0.224	0.222	0.238	0.254	0.27	0.279	0.282	0.305	0.318	0.33	0.357	0.385	0.388	0.4	0.405	0.419	0.439	0.469
DDDbtn2	0.082	0.068	0.089	0.095	0.098	0.101	0.117	0.107	0.125	0.1	0.12	0.126	0.113	0.123	0.125	0.125	0.127	0.123	0.128	0.128	0.144	0.149	0.143	0.145	0.142	0.161	0.152	0.141	0.157	0.173	0.158	0.162	0.165	0.176	0.175	0.194	0.17	0.172	0.194	0.179	0.198	0.207	0.201	0.207	0.204	0.203	0.21	0.223	0.245
DDDhsp42	0.076	0.063	0.084	0.086	0.092	0.088	0.094	0.096	0.092	0.11	0.1	0.11	0.111	0.111	0.114	0.113	0.116	0.123	0.123	0.131	0.136	0.139	0.145	0.144	0.153	0.162	0.167	0.171	0.193	0.195	0.203	0.203	0.213	0.219	0.228	0.242	0.258	0.245	0.275	0.276	0.299	0.312	0.338	0.334	0.361	0.372	0.382	0.393	0.395
DDDD	0.078	0.076	0.088	0.084	0.088	0.095	0.089	0.099	0.097	0.108	0.105	0.102	0.108	0.117	0.112	0.107	0.119	0.123	0.115	0.118	0.118	0.134	0.137	0.132	0.135	0.133	0.14	0.139	0.151	0.146	0.152	0.159	0.156	0.15	0.153	0.171	0.167	0.17	0.159	0.177	0.178	0.172	0.171	0.176	0.19	0.194	0.194	0.188	0.182
SC	0	0.1	0.2	0.3	0.4	0.5	0.6	0.7	0.8	0.9	1	1.1	1.2	1.3	1.4	1.5	1.6	1.7	1.8	1.9	2	2.1	2.2	2.3	2.4	2.5	2.6	2.7	2.8	2.9	3	3.1	3.2	3.3	3.4	3.5	3.6	3.7	3.8	3.9	4	4.1	4.2	4.3	4.4	4.5	4.6	4.7	4.8
WT	0.087	0.088	0.095	0.1	0.096	0.108	0.1	0.11	0.108	0.115	0.118	0.112	0.131	0.131	0.127	0.131	0.147	0.148	0.16	0.157	0.168	0.173	0.185	0.19	0.197	0.223	0.227	0.221	0.239	0.243	0.264	0.269	0.294	0.298	0.332	0.337	0.374	0.357	0.401	0.435	0.427	0.45	0.486	0.481	0.513	0.533	0.561	0.577	0.619
Dfes1	0.087	0.086	0.089	0.094	0.145	0.101	0.105	0.104	0.099	0.13	0.111	0.153	0.167	0.144	0.111	0.181	0.123	0.128	0.187	0.2	0.138	0.153	0.153	0.167	0.163	0.166	0.164	0.183	0.189	0.202	0.204	0.214	0.222	0.236	0.247	0.262	0.271	0.281	0.298	0.297	0.314	0.333	0.346	0.36	0.367	0.376	0.394	0.428	0.427
Dfes1/104	0.103	0.118	0.106	0.113	0.117	0.15	0.126	0.136	0.124	0.132	0.125	0.164	0.13	0.142	0.153	0.139	0.159	0.139	0.152	0.157	0.156	0.185	0.166	0.173	0.186	0.193	0.183	0.209	0.213	0.209	0.222	0.231	0.238	0.264	0.265	0.276	0.284	0.298	0.299	0.314	0.342	0.346	0.37	0.37	0.388	0.389	0.408	0.435	0.464
DDDbtn2	0.102	0.095	0.096	0.102	0.103	0.11	0.106	0.104	0.112	0.112	0.113	0.116	0.112	0.126	0.13	0.127	0.142	0.15	0.146	0.155	0.154	0.165	0.169	0.162	0.177	0.177	0.181	0.188	0.199	0.201	0.21	0.212	0.277	0.224	0.231	0.229	0.245	0.28	0.267	0.264	0.278	0.277	0.286	0.289	0.31	0.298	0.309	0.321	0.326
DDDhsp42	0.11	0.103	0.102	0.112	0.116	0.117	0.121	0.125	0.115	0.125	0.129	0.127	0.122	0.145	0.147	0.148	0.149	0.136	0.158	0.158	0.166	0.174	0.17	0.168	0.181	0.204	0.185	0.189	0.199	0.226	0.221	0.237	0.253	0.256	0.271	0.291	0.292	0.289	0.328	0.341	0.33	0.344	0.352	0.366	0.375	0.378	0.401	0.417	0.427
DDDD	0.089	0.086	0.089	0.092	0.104	0.106	0.105	0.105	0.1	0.108	0.105	0.109	0.112	0.118	0.121	0.13	0.135	0.134	0.139	0.148	0.145	0.149	0.154	0.154	0.161	0.167	0.167	0.18	0.167	0.177	0.178	0.173	0.18	0.198	0.196	0.202	0.204	0.204	0.217	0.206	0.224	0.238	0.235	0.231	0.241	0.26	0.258	0.251	0.26
YPD	0	0.1	0.2	0.3	0.4	0.5	0.6	0.7	0.8	0.9	1	1.1	1.2	1.3	1.4	1.5	1.6	1.7	1.8	1.9	2	2.1	2.2	2.3	2.4	2.5	2.6	2.7	2.8	2.9	3	3.1	3.2	3.3	3.4	3.5	3.6	3.7	3.8	3.9	4	4.1	4.2	4.3	4.4	4.5	4.6	4.7	4.8
WT	0.073	0.068	0.084	0.092	0.091	0.091	0.097	0.099	0.106	0.103	0.108	0.109	0.128	0.126	0.127	0.138	0.15	0.142	0.149	0.162	0.19	0.173	0.189	0.201	0.207	0.223	0.232	0.245	0.261	0.279	0.29	0.302	0.319	0.341	0.358	0.382	0.406	0.425	0.452	0.475	0.494	0.529	0.566	0.591	0.622	0.621	0.676	0.726	0.754
DDDbtn2	0.091	0.089	0.097	0.112	0.106	0.114	0.11	0.116	0.122	0.124	0.127	0.118	0.127	0.14	0.128	0.134	0.146	0.148	0.137	0.148	0.143	0.14	0.155	0.144	0.166	0.157	0.163	0.156	0.149	0.163	0.166	0.166	0.175	0.176	0.182	0.182	0.183	0.196	0.194	0.205	0.196	0.214	0.215	0.212	0.229	0.23	0.222	0.239	0.231
DDDhsp42	0.075	0.067	0.09	0.092	0.091	0.087	0.107	0.107	0.108	0.115	0.11	0.106	0.112	0.114	0.126	0.121	0.121	0.13	0.14	0.133	0.147	0.149	0.152	0.159	0.16	0.163	0.163	0.177	0.191	0.205	0.207	0.22	0.242	0.244	0.264	0.267	0.265	0.28	0.295	0.296	0.327	0.323	0.344	0.362	0.37	0.388	0.386	0.412	0.428
DDDD	0.074	0.065	0.082	0.076	0.089	0.094	0.081	0.093	0.105	0.1	0.107	0.105	0.104	0.11	0.103	0.107	0.11	0.109	0.1	0.092	0.104	0.118	0.123	0.128	0.118	0.131	0.135	0.131	0.13	0.136	0.132	0.131	0.141	0.154	0.143	0.152	0.154	0.146	0.154	0.153	0.163	0.156	0.171	0.168	0.168	0.177	0.175	0.175	0.174
SC	0	0.1	0.2	0.3	0.4	0.5	0.6	0.7	0.8	0.9	1	1.1	1.2	1.3	1.4	1.5	1.6	1.7	1.8	1.9	2	2.1	2.2	2.3	2.4	2.5	2.6	2.7	2.8	2.9	3	3.1	3.2	3.3	3.4	3.5	3.6	3.7	3.8	3.9	4	4.1	4.2	4.3	4.4	4.5	4.6	4.7	4.8
WT	0.092	0.091	0.087	0.096	0.097	0.103	0.106	0.099	0.112	0.11	0.117	0.124	0.111	0.126	0.127	0.133	0.134	0.151	0.153	0.169	0.173	0.18	0.173	0.194	0.21	0.213	0.222	0.23	0.234	0.248	0.262	0.271	0.293	0.319	0.337	0.364	0.384	0.375	0.41	0.417	0.43	0.467	0.5	0.492	0.506	0.542	0.56	0.599	0.648
DDDbtn2	0.099	0.101	0.096	0.089	0.091	0.097	0.109	0.108	0.104	0.112	0.11	0.114	0.116	0.128	0.127	0.129	0.132	0.133	0.15	0.143	0.14	0.156	0.145	0.165	0.16	0.17	0.173	0.177	0.188	0.203	0.202	0.196	0.217	0.211	0.228	0.233	0.237	0.237	0.237	0.252	0.276	0.263	0.264	0.292	0.287	0.299	0.312	0.322	0.332
DDDhsp42	0.096	0.091	0.09	0.097	0.099	0.102	0.105	0.105	0.104	0.108	0.119	0.103	0.115	0.121	0.115	0.116	0.129	0.132	0.134	0.15	0.153	0.156	0.161	0.17	0.17	0.173	0.187	0.189	0.202	0.208	0.232	0.229	0.238	0.252	0.256	0.27	0.269	0.292	0.311	0.316	0.333	0.324	0.355	0.356	0.369	0.384	0.384	0.412	0.416
DDDD	0.093	0.085	0.087	0.093	0.096	0.095	0.105	0.106	0.1	0.103	0.107	0.103	0.109	0.119	0.124	0.134	0.125	0.136	0.142	0.142	0.141	0.137	0.134	0.153	0.165	0.164	0.156	0.157	0.152	0.164	0.169	0.174	0.189	0.205	0.194	0.195	0.208	0.19	0.203	0.219	0.212	0.236	0.238	0.215	0.227	0.244	0.251	0.228	0.278
[truncated: 152 more columns]

## Sheet: Suppl Fig1c 33°C
YPD	0	0.1	0.2	0.3	0.4	0.5	0.6	0.7	0.8	0.9	1	1.1	1.2	1.3	1.4	1.5	1.6	1.7	1.8	1.9	2	2.1	2.2	2.3	2.4	2.5	2.6	2.7	2.8	2.9	3	3.1	3.2	3.3	3.4	3.5	3.6	3.7	3.8	3.9	4	4.1	4.2	4.3	4.4	4.5	4.6	4.7	4.8
WT	0.086	0.078	0.085	0.092	0.108	0.105	0.122	0.119	0.118	0.126	0.125	0.138	0.13	0.135	0.142	0.143	0.141	0.167	0.155	0.182	0.184	0.182	0.194	0.207	0.214	0.24	0.255	0.258	0.284	0.309	0.307	0.33	0.345	0.37	0.409	0.419	0.465	0.476	0.525	0.543	0.564	0.592	0.634	0.671	0.697	0.774	0.807	0.827	0.876
Dfes1	0.085	0.087	0.091	0.097	0.106	0.118	0.117	0.124	0.125	0.128	0.131	0.13	0.13	0.139	0.139	0.143	0.148	0.142	0.145	0.156	0.154	0.175	0.171	0.174	0.191	0.197	0.203	0.208	0.237	0.232	0.247	0.26	0.266	0.284	0.299	0.304	0.329	0.333	0.365	0.376	0.395	0.398	0.431	0.424	0.449	0.484	0.473	0.499	0.505
Dfes1/104	0.073	0.072	0.08	0.091	0.099	0.103	0.102	0.112	0.112	0.114	0.117	0.116	0.126	0.124	0.12	0.122	0.131	0.131	0.14	0.137	0.152	0.148	0.162	0.169	0.174	0.189	0.198	0.217	0.224	0.22	0.23	0.244	0.26	0.267	0.288	0.295	0.294	0.309	0.327	0.344	0.34	0.348	0.355	0.397	0.378	0.393	0.394	0.413	0.411
DDDbtn2	0.072	0.073	0.077	0.079	0.081	0.094	0.106	0.101	0.103	0.097	0.107	0.101	0.114	0.109	0.112	0.12	0.125	0.123	0.134	0.122	0.136	0.14	0.133	0.133	0.141	0.142	0.14	0.153	0.155	0.154	0.151	0.142	0.16	0.168	0.168	0.172	0.161	0.169	0.18	0.186	0.169	0.178	0.176	0.178	0.172	0.182	0.184	0.198	0.198
DDDhsp42	0.07	0.07	0.084	0.089	0.09	0.105	0.098	0.1	0.106	0.112	0.11	0.122	0.128	0.121	0.115	0.13	0.134	0.128	0.141	0.136	0.152	0.155	0.148	0.16	0.172	0.169	0.172	0.197	0.198	0.213	0.209	0.223	0.233	0.238	0.248	0.256	0.256	0.279	0.274	0.294	0.287	0.313	0.317	0.332	0.327	0.337	0.353	0.351	0.365
DDDD	0.071	0.08	0.073	0.077	0.088	0.084	0.098	0.104	0.103	0.112	0.11	0.111	0.131	0.13	0.125	0.129	0.132	0.128	0.136	0.139	0.138	0.154	0.148	0.145	0.161	0.156	0.166	0.162	0.158	0.156	0.173	0.169	0.17	0.17	0.181	0.169	0.176	0.179	0.188	0.19	0.185	0.187	0.198	0.205	0.2	0.193	0.196	0.213	0.218
SC	0	0.1	0.2	0.3	0.4	0.5	0.6	0.7	0.8	0.9	1	1.1	1.2	1.3	1.4	1.5	1.6	1.7	1.8	1.9	2	2.1	2.2	2.3	2.4	2.5	2.6	2.7	2.8	2.9	3	3.1	3.2	3.3	3.4	3.5	3.6	3.7	3.8	3.9	4	4.1	4.2	4.3	4.4	4.5	4.6	4.7	4.8
WT	0.113	0.12	0.113	0.119	0.132	0.132	0.14	0.133	0.143	0.14	0.143	0.148	0.143	0.162	0.156	0.161	0.174	0.173	0.193	0.199	0.207	0.228	0.24	0.243	0.263	0.259	0.266	0.289	0.296	0.306	0.326	0.358	0.353	0.384	0.419	0.419	0.447	0.489	0.474	0.544	0.553	0.572	0.591	0.617	0.651	0.701	0.728	0.752	0.795
Dfes1	0.085	0.097	0.1	0.108	0.099	0.101	0.109	0.106	0.12	0.107	0.108	0.116	0.117	0.119	0.125	0.116	0.129	0.124	0.13	0.146	0.143	0.142	0.156	0.168	0.169	0.169	0.181	0.19	0.185	0.198	0.214	0.215	0.228	0.239	0.242	0.247	0.26	0.281	0.272	0.305	0.313	0.314	0.32	0.355	0.357	0.372	0.391	0.394	0.413
Dfes1/104	0.098	0.104	0.09	0.105	0.105	0.102	0.12	0.119	0.123	0.129	0.127	0.129	0.134	0.135	0.135	0.147	0.149	0.136	0.15	0.155	0.148	0.165	0.162	0.17	0.216	0.208	0.179	0.195	0.193	0.205	0.203	0.204	0.227	0.248	0.236	0.246	0.251	0.265	0.267	0.265	0.266	0.293	0.294	0.306	0.295	0.315	0.329	0.332	0.328
DDDbtn2	0.102	0.105	0.1	0.118	0.105	0.122	0.116	0.128	0.127	0.134	0.133	0.14	0.142	0.158	0.15	0.146	0.16	0.162	0.166	0.176	0.179	0.177	0.192	0.189	0.196	0.205	0.203	0.22	0.23	0.213	0.222	0.236	0.218	0.229	0.228	0.222	0.233	0.232	0.217	0.223	0.237	0.231	0.243	0.236	0.239	0.24	0.235	0.246	0.237
DDDhsp42	0.126	0.125	0.128	0.126	0.119	0.118	0.127	0.122	0.126	0.126	0.132	0.141	0.13	0.136	0.139	0.154	0.165	0.166	0.161	0.166	0.182	0.183	0.188	0.203	0.202	0.191	0.199	0.22	0.228	0.236	0.239	0.247	0.255	0.259	0.276	0.274	0.262	0.262	0.285	0.281	0.283	0.288	0.283	0.29	0.302	0.312	0.286	0.311	0.307
DDDD	0.117	0.097	0.099	0.099	0.116	0.102	0.116	0.113	0.119	0.125	0.118	0.12	0.126	0.145	0.139	0.137	0.153	0.148	0.15	0.151	0.161	0.163	0.171	0.17	0.177	0.167	0.18	0.178	0.187	0.185	0.195	0.2	0.203	0.213	0.199	0.211	0.205	0.207	0.222	0.211	0.211	0.219	0.23	0.227	0.233	0.232	0.235	0.226	0.234
YPD	0	0.1	0.2	0.3	0.4	0.5	0.6	0.7	0.8	0.9	1	1.1	1.2	1.3	1.4	1.5	1.6	1.7	1.8	1.9	2	2.1	2.2	2.3	2.4	2.5	2.6	2.7	2.8	2.9	3	3.1	3.2	3.3	3.4	3.5	3.6	3.7	3.8	3.9	4	4.1	4.2	4.3	4.4	4.5	4.6	4.7	4.8
WT	0.079	0.082	0.087	0.094	0.109	0.112	0.119	0.115	0.128	0.134	0.127	0.128	0.129	0.132	0.149	0.158	0.16	0.169	0.169	0.191	0.206	0.217	0.227	0.225	0.241	0.258	0.271	0.286	0.301	0.326	0.348	0.364	0.391	0.406	0.447	0.461	0.486	0.536	0.56	0.598	0.651	0.658	0.705	0.734	0.783	0.824	0.87	0.906	0.957
DDDbtn2	0.068	0.086	0.083	0.092	0.104	0.103	0.108	0.11	0.111	0.126	0.127	0.13	0.127	0.134	0.132	0.137	0.136	0.145	0.134	0.152	0.159	0.166	0.146	0.156	0.163	0.146	0.152	0.166	0.171	0.158	0.169	0.175	0.174	0.176	0.194	0.184	0.181	0.18	0.191	0.192	0.202	0.186	0.195	0.219	0.207	0.195	0.209	0.214	0.225
DDDhsp42	0.073	0.077	0.086	0.09	0.099	0.101	0.109	0.113	0.104	0.123	0.119	0.129	0.131	0.128	0.126	0.13	0.141	0.126	0.138	0.139	0.148	0.156	0.156	0.16	0.183	0.179	0.178	0.203	0.217	0.21	0.212	0.232	0.236	0.256	0.269	0.272	0.301	0.285	0.297	0.312	0.322	0.321	0.323	0.365	0.36	0.356	0.362	0.39	0.371
DDDD	0.06	0.057	0.069	0.074	0.072	0.082	0.086	0.098	0.093	0.1	0.11	0.117	0.106	0.118	0.12	0.117	0.119	0.117	0.123	0.13	0.118	0.128	0.127	0.13	0.133	0.149	0.135	0.147	0.156	0.145	0.159	0.169	0.19	0.169	0.167	0.175	0.169	0.185	0.19	0.192	0.199	0.178	0.191	0.19	0.195	0.191	0.191	0.208	0.207
SC	0	0.1	0.2	0.3	0.4	0.5	0.6	0.7	0.8	0.9	1	1.1	1.2	1.3	1.4	1.5	1.6	1.7	1.8	1.9	2	2.1	2.2	2.3	2.4	2.5	2.6	2.7	2.8	2.9	3	3.1	3.2	3.3	3.4	3.5	3.6	3.7	3.8	3.9	4	4.1	4.2	4.3	4.4	4.5	4.6	4.7	4.8
WT	0.113	0.112	0.114	0.115	0.121	0.127	0.125	0.133	0.141	0.13	0.142	0.142	0.145	0.147	0.148	0.146	0.167	0.165	0.176	0.19	0.189	0.203	0.218	0.22	0.239	0.234	0.25	0.261	0.268	0.298	0.3	0.321	0.337	0.365	0.381	0.383	0.407	0.437	0.437	0.474	0.502	0.521	0.538	0.556	0.591	0.644	0.67	0.693	0.754
DDDbtn2	0.106	0.104	0.115	0.108	0.123	0.116	0.114	0.124	0.129	0.13	0.136	0.126	0.131	0.148	0.14	0.146	0.147	0.157	0.156	0.167	0.165	0.181	0.172	0.18	0.177	0.183	0.187	0.185	0.2	0.182	0.197	0.193	0.193	0.202	0.214	0.204	0.208	0.218	0.197	0.205	0.217	0.209	0.221	0.214	0.214	0.229	0.217	0.224	0.229
DDDhsp42	0.12	0.114	0.112	0.122	0.116	0.118	0.115	0.125	0.125	0.123	0.124	0.129	0.127	0.133	0.132	0.126	0.149	0.154	0.142	0.152	0.156	0.184	0.164	0.168	0.18	0.184	0.199	0.201	0.215	0.206	0.203	0.235	0.223	0.224	0.243	0.237	0.251	0.253	0.251	0.262	0.257	0.27	0.263	0.272	0.274	0.307	0.294	0.297	0.288
DDDD	0.095	0.101	0.117	0.109	0.105	0.116	0.117	0.11	0.111	0.122	0.116	0.131	0.13	0.136	0.132	0.141	0.14	0.14	0.15	0.151	0.152	0.163	0.161	0.175	0.186	0.175	0.161	0.178	0.198	0.185	0.197	0.193	0.2	0.205	0.204	0.205	0.201	0.239	0.211	0.231	0.226	0.214	0.224	0.225	0.266	0.248	0.226	0.243	0.248
[truncated: 152 more columns]

## Sheet: Suppl Fig2c
	4 separate exp:
		Mean average					STD DEV
		wt 25°C		wt 30°C			WT 25°C		WT 30°C
		2357		3126			1031		2770
		2333		3119			4081		1950
		2151		5683			1976		2748
		3193	2508.5	3508	3859		2096	2296	2356	2456
		DD 25°C		DD 30°C			DD 25°C		DD 30°C
		13281		37903			2307		7909
		12709		39852			963		4041
		17352		46006			3123		5168
		16978	15080	42867	41657		1973	2091.5	5172.68	5572.67
		DDD 25°C		DDD 30°C			DDD 25°C		DDD 30°C
		21902		50364			3170		9628.8
		19676		40667			1386		10030
		20886		45564			3756.08		11511
		20123	20646.8	56968	48390.8		2274.6	2646.67	9077	10061.7
			25°C	30°C				25°C	30°C	ST DEV
		WT	2508.5	3859	Average of Mean		WT	2296	2456
		∆∆	15080	41657			∆∆	2091.5	5572.67
		∆∆∆	20646.8	48390.8			∆∆∆	2646.67	10061.7

## Sheet: Suppl Fig2e
DMSO	0	0.1	0.2	0.3	0.4	0.5	0.6	0.7	0.8	0.9	1	1.1	1.2	1.3	1.4	1.5	1.6	1.7	1.8	1.9	2	2.1	2.2	2.3	2.4	2.5	2.6	2.7	2.8	2.9	3	3.1	3.2	3.3	3.4	3.5	3.6	3.7	3.8	3.9	4	4.1	4.2	4.3	4.4	4.5	4.6	4.7	4.8
wt	0.205	0.242	0.248	0.266	0.285	0.311	0.334	0.305	0.35	0.353	0.284	0.353	0.393	0.421	0.389	0.444	0.338	0.401	0.419	0.478	0.487	0.535	0.466	0.438	0.501	0.6	0.601	0.639	0.628	0.682	0.65	0.711	0.731	0.792	0.851	0.845	0.859	0.874	0.885	0.97	0.993	1.054	1.051	1.066	1.166	1.199	1.265	1.267	1.316
hsp42∆	0.198	0.182	0.183	0.2	0.232	0.243	0.24	0.312	0.297	0.329	0.261	0.374	0.354	0.353	0.33	0.436	0.368	0.392	0.447	0.464	0.475	0.512	0.475	0.453	0.465	0.586	0.582	0.619	0.658	0.665	0.653	0.724	0.769	0.792	0.812	0.87	0.889	0.926	0.915	1.004	1.065	1.093	1.138	1.184	1.243	1.24	1.313	1.351	1.394
btn2∆	0.153	0.181	0.182	0.18	0.205	0.207	0.223	0.267	0.281	0.293	0.219	0.307	0.331	0.306	0.292	0.371	0.378	0.346	0.406	0.422	0.444	0.5	0.502	0.615	0.538	0.538	0.573	0.55	0.605	0.758	0.823	0.803	0.696	0.75	0.77	0.796	0.84	0.848	0.879	0.954	0.985	1.009	1.034	1.131	1.111	1.162	1.268	1.262	1.294
hsp42∆ btn2∆	0.164	0.174	0.177	0.163	0.201	0.224	0.215	0.264	0.262	0.303	0.341	0.302	0.325	0.317	0.284	0.378	0.336	0.365	0.397	0.45	0.463	0.448	0.412	0.375	0.408	0.539	0.554	0.584	0.594	0.633	0.57	0.636	0.704	0.727	0.786	0.811	0.859	0.88	0.851	0.927	0.991	1.008	1.036	1.097	1.137	1.197	1.264	1.279	1.328
5uM radicicol	0	0.1	0.2	0.3	0.4	0.5	0.6	0.7	0.8	0.9	1	1.1	1.2	1.3	1.4	1.5	1.6	1.7	1.8	1.9	2	2.1	2.2	2.3	2.4	2.5	2.6	2.7	2.8	2.9	3	3.1	3.2	3.3	3.4	3.5	3.6	3.7	3.8	3.9	4	4.1	4.2	4.3	4.4	4.5	4.6	4.7	4.8
wt	0.282	0.304	0.273	0.278	0.304	0.313	0.337	0.381	0.373	0.42	0.309	0.412	0.428	0.439	0.403	0.487	0.447	0.478	0.512	0.516	0.561	0.576	0.481	0.512	0.547	0.625	0.625	0.641	0.688	0.678	0.608	0.693	0.735	0.714	0.753	0.762	0.836	0.824	0.763	0.887	0.882	0.898	0.918	0.946	0.982	0.96	1.028	1.055	1.062
hsp42∆	0.273	0.286	0.273	0.252	0.272	0.301	0.306	0.35	0.344	0.396	0.308	0.404	0.407	0.399	0.401	0.472	0.387	0.412	0.511	0.51	0.511	0.52	0.473	0.435	0.465	0.556	0.579	0.606	0.603	0.651	0.594	0.623	0.692	0.69	0.715	0.743	0.751	0.766	0.76	0.817	0.853	0.852	0.899	0.915	0.923	0.961	1.004	1.011	1.007
btn2∆	0.271	0.25	0.242	0.238	0.259	0.266	0.278	0.321	0.312	0.367	0.279	0.385	0.386	0.39	0.352	0.655	0.371	0.4	0.46	0.483	0.481	0.494	0.429	0.459	0.69	0.805	0.58	0.861	0.747	0.63	0.572	0.659	0.935	0.849	0.685	0.717	0.744	0.788	0.759	0.811	0.832	0.86	1.084	0.933	0.933	0.999	1.024	1.045	1.059
hsp42∆ btn2∆	0.239	0.289	0.242	0.25	0.277	0.281	0.294	0.339	0.332	0.367	0.271	0.368	0.376	0.364	0.356	0.429	0.363	0.4	0.444	0.454	0.455	0.484	0.415	0.389	0.435	0.525	0.552	0.542	0.541	0.598	0.56	0.587	0.632	0.656	0.668	0.666	0.822	0.703	0.688	0.757	0.795	0.811	0.82	0.987	0.866	0.882	0.914	0.908	0.951
10uM radicicol	0	0.1	0.2	0.3	0.4	0.5	0.6	0.7	0.8	0.9	1	1.1	1.2	1.3	1.4	1.5	1.6	1.7	1.8	1.9	2	2.1	2.2	2.3	2.4	2.5	2.6	2.7	2.8	2.9	3	3.1	3.2	3.3	3.4	3.5	3.6	3.7	3.8	3.9	4	4.1	4.2	4.3	4.4	4.5	4.6	4.7	4.8
wt	0.26	0.277	0.262	0.27	0.284	0.304	0.321	0.352	0.371	0.385	0.312	0.418	0.423	0.413	0.397	0.485	0.441	0.459	0.506	0.508	0.534	0.582	0.486	0.456	0.492	0.574	0.601	0.619	0.634	0.617	0.564	0.646	0.688	0.664	0.709	0.702	0.736	0.785	0.741	0.776	0.817	0.836	0.842	0.811	0.888	0.881	0.908	0.946	0.992
hsp42∆	0.237	0.249	0.232	0.258	0.259	0.28	0.28	0.335	0.336	0.377	0.3	0.414	0.414	0.398	0.377	0.438	0.391	0.416	0.483	0.496	0.501	0.5	0.447	0.441	0.456	0.561	0.553	0.586	0.572	0.596	0.54	0.623	0.62	0.655	0.695	0.683	0.693	0.742	0.693	0.762	0.788	0.806	0.754	0.802	0.827	0.831	0.861	0.927	0.881
btn2∆	0.217	0.229	0.219	0.22	0.296	0.393	0.266	0.296	0.299	0.364	0.255	0.37	0.364	0.363	0.34	0.423	0.354	0.405	0.656	0.619	0.48	0.484	0.453	0.407	0.436	0.512	0.548	0.544	0.552	0.602	0.548	0.592	0.629	0.885	0.834	0.672	0.693	0.723	0.689	0.756	0.736	0.773	0.778	0.806	0.828	0.836	0.873	0.874	0.899
hsp42∆ btn2∆	0.218	0.224	0.212	0.222	0.231	0.259	0.261	0.292	0.301	0.314	0.228	0.354	0.334	0.346	0.308	0.401	0.316	0.369	0.406	0.446	0.436	0.44	0.395	0.375	0.395	0.483	0.497	0.522	0.508	0.526	0.488	0.525	0.556	0.599	0.584	0.585	0.62	0.64	0.564	0.654	0.687	0.689	0.703	0.73	0.703	0.754	0.745	0.764	0.777
[truncated: 154 more columns]

[truncated: 12 more sheets: Suppl Fig3b, Suppl Fig3d, Suppl Fig3e, Suppl Fig4a, Suppl Fig4e, Suppl Fig5c, Sup Fig5d, Suppl Fig6b, Suppl Fig6d, Suppl Fig6f, Suppl Fig7e, Suppl Fig7g]
